# Supplementary material for: Measuring carer quality of life in Duchenne muscular dystrophy: a systematic review of the reliability and validity of self-report instruments using COSMIN
Source: Health Qual Life Outcomes. 2022 Apr 2;20:57. doi: 10.1186/s12955-022-01964-4 (PMC8977045; doi:10.1186/s12955-022-01964-4)
Supplement: Supplementary file 2 — Additional file 2: Data extracted from included studies [file 12955_2022_1964_MOESM2_ESM.xlsx]

## Sheet: Overview
Article title: Measuring Carer Quality of Life in Duchenne Muscular Dystrophy: A Systematic Review of the Reliability and Validity of Self-Report Instruments Using COSMIN
Journal name: Journal of Neurology
Author names: Jill Carlton, Philip A. Powell, Ruth Wong, Project HERCULES Carer Group
Corresponding author: Jill Carlton, School of Health and Related Research (ScHARR), University of Sheffield, Regent Court, 30 Regent Street, Sheffield, S1 4DA, United Kingdom, j.carlton@sheffield.ac.uk, +44 114 222 0779
Online Resource 2 - Data Extracted from Included Studies

## Sheet: PROM
PROM	Reference(s) first author, year (dev papers)	Recall period	N subscales (items)	Total score? (Y/N)	Dimensions of QoL assessed (sub-domains) *as defined in the development paper(s)	Response option type (N options)	Origin language (Country)	Construct definition	Theory, model, conceptual framework or rationale for construct	Target population	Intended context of use	ROs justified?	Recall period justified?	Were carers involved?
EXAMPLE PROM A	Smiley, 2004a; Smiley 2004b	1 week	2 (12)	Y/N	Anxiety, depression	Frequency (5)	English (US)	Provide verbatim quote(s)	Provide verbatim quote(s)	Adult carers	Unclear	Y/N	Y/N	Y/N
12-Item Short Form Survey (SF-12)	Ware Jr, 1995; Ware Jr, 1996	Varies by item	2 or 8 (12)	N	Physical health (Physical functioning, role-physical, bodily pain, general health), Mental health (vitality, social functioning, role-emotional, mental health)	Varies by item (varies by item)	English (US)	"Health status"	Unclear	Adults (general population)	Research	N	N	N
36-Item Short Form Survey (SF-36)a	Hays, 1993; Jenkinson, 1999; Ware, 1992; Ware, 2000	Varies by item	2 or 8 (36)	N	Physical health (Physical functioning, bodily pain, role limitations due to physical health problems, general health), Mental health (role limitations due to personal or emotional problems, emotional well-being, social functioning, energy/fatigue)	Varies by item (varies by item)	English (US)	“‘Health’, eight concepts: physical functioning, social and role functioning, mental health, general health perceptions, bodily pain, and vitality.”	“The eight health concepts were selected from 40 concepts included in the Medical Outcomes Study (MOS). Those chosen represent the most frequently measured concepts in widely used health surveys and those most affected by disease and treatment.68,70 SF-36 items also represent multiple operational indicators of health, including behavioral function and dysfunction, distress and well-being, objecti…	Adult patients and general population	Research / Clinical			N
Beck Depression Inventory (BDI)a	Beck, 1961	General / unspecified	0 (21)	Y	Depression	Varies by item (4)	English (US)	“the items were chosen on the basis of their relationship to the overt behavioral manifestations of depression and do not reflect any theory regarding the etiology or the underlying psychological processes in depression”	Unclear	Adult patients	Research / Screening			N
Caregiver Strain Index (CSI)	Robinson, 1979; Robinson, 1983	General / unspecified	0 (13)	Y	Caregiver strain	Agreement (2)	English (US)	"By strain we mean those enduring problems that have the potential for arousing threat, a meaning that establishes strain and stressor as interchangeable concepts."	Unclear	Adult carers	Research / Screening	N	N	Y
Caregiver Strain Index Plus (CSI+)	Al-Janabi, 2010	1 week	0 (18)	Y	Caregiver strain (including positive aspects of care)	Agreement (2)	Dutch (Netherlands)	Assumed same as CSI and in addition: "Positive aspects of care (PACs) are an umbrella term referring to a variety of feelings about, and reactions to, caring. PACs have been described in a number of different ways: gain, satisfaction, rewards, pleasures, positive appraisal, enjoyment, growth, meaning and uplifts."	Unclear	Assumed same as CSI	Assumed same as CSI	N	N	N
Caregiver Well-being Scale (CWBS)	Tebb, 1995	3 months	2 (45)	Yb	Caregiver wellbeing (Basic human needs, activities of daily living)	Frequency (5)	English (US)	"Caregivers' satisfaction with basic human needs and activities of daily living"	"The health-strength model described by Weick (1986) and Weick and Freeman (1983) (...) The development of the well-being scale for caregivers began by examining the Weick and Freeman (1983) health menu (…) The questionnaire was also based on Maslow's hierarchy of needs (1968) and scales developed by Barusch (1988), McCubbin (1982), Slivinske and Fitch 1987 and George and Gwyther (1986)"	Adult carers	Social work / Practice	N	N	N
Care-related Quality of Life Instrument (CarerQoL)	Brouwer, 2006	Present	7 (7 + VAS)	Y	Caregiver burden (fulfillment, relational problems, mental health problems, problems with daily activities, financial problems, support, physical problems)	Severity (4)	Dutch (Netherlands) (assumed)	"Subjective [caregiver] burden is a measure of how straining the caregiver experiences the care giving task to be."	"Existing burden measures were studied in order to determine which dimensions could be used to describe the situation surrounding the burden experienced by the caregiver (…) We set out to develop an instrument that was capable of describing the 'care profile' as well as valuing the impact on the caregiver's overall quality of life."	Informal adult caregivers	Economic evaluation	Y	N	N
DUKE Health Profile (DUKE)	Parkerson Jr, 1981; Parkerson Jr, 1990; Parkerson Jr, 1991; Parkerson Jr, 2002	Varies by item	11 (17)	Y	Health status (Physical health, mental health, social health, general health, perceived health, self-esteem, anxiety, depression, anxiety-depression (DUKE-AD), pain, disability)	Varies by item (3)	English (US)	"Functional health status"	"The principal measures developed for the DUKE are based upon the three WHO dimensions: physical, mental, and social health. Items were selected from the DUHP first to fit these constructs, and then rearranged to form the other measures"	Adult patients	Research / Clinical	N	N	N
EQ-5D-3La	Brooks, 1996; The EuroQol Group, 1990	Today	5 (5 + VAS)	Y	Health status (mobility, self-care, usual activities, pain / discomfort, and anxiety / depression)	Severity (3)	Multiple	“Health-related quality of life”	“Generic measure should aim to capture physical, mental, and social functioning [6] (…) People have to weigh up the very diverse attributes of health to determine which, on balance, seems best, it should be possible to elicit such overall valuations by some suitable investigatory method which generates a single index value for each health state”	Adults (general population)	Research			N
EQ-5D-5L	Herdman, 2011	Today	5 (5 + VAS)	Y	Health status (mobility, self-care, usual activities, pain / discomfort, and anxiety / depression)	Severity (5)	English (UK) and Spanish	"Health status"	Assumed same as 3L	Assumed same as 3L	Assumed same as 3L	Y	N	Unclear
ENRICHD Social Support Instrument (ESSI)	ENRICHD Investigators, 2000; Mitchell, 2003	Present	0 (6 + 1)	Y	Social Support	Frequency (5)	English (US)	"Social support"	Unclear	Adult patients	Screening	Y	N	N
Epworth Sleepiness Scale (ESS)	Johns, 1991	Recent times	0 (8)	Y	Daytime sleepiness	Probability (4)	English (Australia)	"Sleep propensity"	"The concept of the ESS was derived from observations about the nature and occurrence of daytime sleep and sleepiness."	Adult patients	Unclear	N	N	N
Family APGAR (FAPGAR)	Smilkstein, 1978	General / unspecified	0 (5)	Y	Family member's satisfaction	Frequency (3)	English (US)	"A patient's view of the functional state of his or her family"	"In order to establish the parameters by which a family’s functional health can be measured, five basic components of family function were chosen. These components, which are defined in Table 1. were elected by the author since they appear to represent common themes in the social science literature that deals with families."	Adult patients	Screening	N	N	N
Family Problems Questionnaire (FPQ)	Morosini, 1991; Magliano, 1998	2 months	5 (34 + 2)	N	Objective burden, subjective burden, support received by professionals and from members of social network, relative's positive attitude toward the patient, relative criticism of the patient's behaviour (+ indirect costs, burden on children)	Varies by item (4)	Italian (Italy)	"Family burden and relatives' attitudes"	"The relevant theory is now commonly known as Expressed Emotion (EE) (Brown et al., 1972; Vaughn and Leff, 1976a; Leff and Vaughn, 1985) (…) Most of these studies followed the Hoenig & Hamilton (1966, 1969) distinction between «objective» burden (practical problems and difficulties, e.g. effects on relatives' finances, on work, on social life) and «subjective» burden (the subjective distress whic…	Adult carers	Clinical / Screening	N	N	N
Female Sexual Function Index (FSFI)	Rosen, 2000	4 weeks	6 (19)	Y	Female sexual functioning (desire, arousal, lubrication, orgasm, satisfaction, pain)	Varies by item (varies by item)	English (US)	"Female sexual arousal and other relevant domains of sexual functioning in women"	"Recently, an international, multi-disciplinary consensus development conference was held in the United States to develop a new classification system to apply to all forms of female sexual dysfunction regardless of etiology (International Consensus Development Conference on Female Sexual Dysfunctions: Definitions and Classifications, in press). This panel recommended maintaining four major catego…	Adult women	Research	N	N	N
Hospital Anxiety and Depression Scale (HADS)a	Zigmond, 1983	Last week	2 (14)	N	Anxiety, depression	Frequency (4)	English (UK)	“depression subscale were largely based on the anhedonic state (…) psychic manifestations of anxiety neurosis”	Unclear	Adult patients	Clinical / Screening			N
Kessler Psychological Distress Scale (K6)	Kessler, 2002	30 days	0 (11)	Y	Non-specific psychological distress	Varies by item (varies by item)	English (US)	"Non-specific psychological distress"	"The conceptualization of this task relied importantly on the work of Dohrenwend and his colleagues (Dohrenwend et al. 1980; Link & Dohrenwend, 1980). Their review of screening scales of nonspecific psychological distress showed that these scales typically include questions about a heterogeneous set of cognitive, behavioural, emotional and psychophysiological symptoms that are elevated among peop…	Adults (general population)	Research / Screening	N	N	N
PedsQL Family Impact Module (PedsQL FIM)	Varni, 2004	1 month or 1 week	8 (36)	Y	Family impact (physical functioning, emotional functioning, social functioning, cognitive functioning, communication, worry, daily activities, family relationships)	Frequency (5)	English (US)	Unclear	"A multidimensional instrument that could stand alone, or be easily integrated into the PedsQL™ Measurement Model [10]. The PedsQL™ Measurement Model includes not only generic health-related quality of life [11-13] and disease-specific measurement instruments [14-18], but also generic measures of fatigue [15,19], healthcare satisfaction [20,21] and evaluations of the healthcare built environment …	Parents	Unclear	N	N	N
Perceived Personal Control Questionnaire (PPC)	Lipinski, 2006; Peay, 2016	General / unspecified	0 (5)	Y	Control	Amount (11)	English (US)	"Perceived personal control is 'the belief that one has at one’s disposal a response that can influence the aversiveness of an event' [Thompson, 1981]."	"Lazarus and Folkman’s Transactional Model of Stress and Coping [Folkman, 1984] theorizes that the perception of stress depends on a number of subjective, cognitive judgments that arise from the dynamic interaction of a person and his or her environment (…) We used a stress and coping perspective to understand the relationships among parental uncertainty, perceived control, and the contribution o…	Parents	Unclear	N	N	N
Perceived Stress Scale (PSS)	Cohen, 1983; Cohen, 1988	1 month	0 (10)	Y	Perceived stress	Frequency (5)	English (US)	"The degree to which situations in one's life are appraised as stressful (…) designed to tap the degree to which respondents found their lives unpredictable, uncontrollable, and overloading"	"It is a common assumption among health researchers that the impact of 'objectively' stressful events is, to some degree, determined by one's perceptions of their stressfulness, e.g., see Lazarus (1966, 1977) (…) This implication is counter to the view that persons actively interact with their environments, appraising potentially threatening or challenging events in the light of available coping …	Adults (general population)	Research	N	Y	N
Pittsburg Sleep Quality Index (PSQI)	Buysse, 1989	1 month	7 (19)	Y	Sleep quality (subjective sleep quality, sleep latency, sleep duration, habitual sleep efficiency, sleep disturbances, use of sleeping medications, daytime dysfunction)	Varies by item (varies by item)	English (US)	"'Sleep quality' includes quantitative aspects of sleep, such as sleep duration, sleep latency, or number of arousals, as well as more purely subjective aspects, such as 'depth' or 'restfulness' of sleep."	Unclear	Adult patients	Research / Clinical	N	Y	N
Psychological Adaptation Scale (PAS)	Biesecker, 2013	General / unspecified	4 (20)	Y	Adaptation (coping efficacy, self-esteem, social integration, spiritual well-being)	Severity (5)	English (US)	"We previously defined adaptation as the dynamic and multidimensional process of coming to terms with the implications of a health threat and the outcomes of that process (…) the cognitive and emotional outcomes of coping. We strived to select key components of adaptation, thereby simplifying a complex outcome."	"Both the Transactional Theory of Stress and Coping [3] and the Cognitive Theory of Adaptation [6] were used to guide the selection of four domains of adaptation included in the PAS. The domains are coping efficacy, self-esteem, spiritual/existential well-being, and social integration. Coping appears as a key mediator of adaptation in both theories and informed our choice of coping efficacy as th…	Adult patients and carers	Research / Clinical	N	N	N
Questionnaire on Resources and Stress (QRS)	Holroyd, 1974; Holyroyd, 1987	General / unspecified	15 (285)	Yb	Burden (Poor health/mood, excess time demands, negative attitude toward index case, overprotection/dependency, lack of social support, overcommitment/martyrdom, pessimism, lack of family integration, limits on family opportunity, financial problems, physical incapacitation, lack of activities for index case, occupational limitations for index case, social obtrusiveness, difficult personality char…	Agreement (2)	English (US)	"Burden imposed on the family [and] the family's emotional response to that burden"	"Family stress is a product of innumerable variables: degree of handicap or illness, personal resources of family members, financial resources, community support, and so forth. In addition to identifying the relevant variables that contribute to or ameliorate stress in families caring for ill or disabled family members, it is important to measure the family's response to those stressors"	Adult carers	Research / Clinical	N	N	N
Satisfaction with Life Scale (SWLS)a	Diener, 1985	General / unspecified	0 (5)	Y	Life satisfaction	Agreement (3)	English (UK)	“Life satisfaction refers to a cognitive, judgmental process. Shin and Johnson (1978) define life satisfaction as ‘a global assessment of a person’s quality of life according to his chosen criteria’ (p. 478)”	Unclear	Unclear	Unclear			N
Social Networks Questionnaire (SNQ)	Magliano, 1998	Varies by item	4 (15)	N	Quality/frequency of social contacts, practical social support, emotional support, presence/quality of an intimate supportive relationship	Varies by item (varies by item)	Multiple language versions	Unclear	Unclear	Adult carers	Unclear	N	N	N
State-Trait Anxiety Inventory (form X) (STAI-X)	Spielberger, 1970	Present (state); General (trait)	2 (40)	N	State anxiety, Trait anxiety	Severity (state); Frequency (trait) (4)	English (US)	"State anxiety (A-State) is conceptualized as a transitory emotional state or condition of the human organism that is characterized by subjective, consciously perceived feelings of tension and apprehension, and heightened autonomic nervous system activity. A-States may vary in intensity and fluctuate over time. Trait anxiety (A-Trait) refers to relatively stable individual differences in anxiety …	"The conceptions of trait and state anxiety that guided the construction of the STAI are considered in greater detail by Spielberger (1966a)"	Adults (general population)	Research / Clinical	N	Y	N
Symptom Checklist 90-Revised (SCL-90-R)	Derogatis, 1973; Derogatis, 1994	1 week	9 or 3 global indices (90)	Y	Global severity (somatization, obsessive-compulsive, interpersonal sensitivity, depression, anxiety, hostility, phobic anxiety, paranoid ideation, psychoticism)	Severity (5)	English (US)	"Symptomatology and psychological distress"	Unclear	Adult and adolescent patients	Research / Clinical	Y	Y	N
WHO Quality of Life-BREF (WHOQOL-BREF)a	Skevington, 1997; WHOQOL Group, 1994; WHOQOL Group, 1995; WHOQOL Group, 1998	2 weeks	4 (26)	Yb	Quality of life (Physical health, psychological, social relationships, environment)	Varies by item (4)	Multiple	“It is a broad ranging concept incorporating, in a complex way, the person’s physical health, psychological state, level of independence, social relationships, personal beliefs, and relationship to salient features of the environment (…) At minimum, quality of life includes the following dimensions: physical (individuals’ perception of their physical state), psychological (individuals’ perception…	“An initial step involved achieving consensus on a working definition of quality of life as a person's perception of his/her position in life within the context of the culture and value systems in which he/she lives and in relation to his/her goals, expectations, standards, and concerns (…) This definition highlights the group's commitment to an essentially subjective concept that encompasses the…	Adult patients, carers, and general population	Research / Clinical			Y
Worry about Care for Child with DBMD (WAC-DBMD)	Peay, 2016	Varies by item	0 (3)	Y	Worry	Severity (5)	English (US)	"Designed to assess amount, frequency, and intensity of DBMD-specific care worry"	Unclear	Parents	Unclear	N	N	N
Zarit Burden Inventory (ZBI) 4-item	Bédard, 2010	General / unspecified	0 (4)	Y	Caregiver burden	Frequency (5)	English (US)	"Burden"	Unclear	Adult carers	Research / Screening	N	N	N
Zarit Burden Inventory (ZBI) 12 item	Bédard, 2010	General / unspecified	0 (12)	Y	Caregiver burden	Frequency (5)	English (US)	"Burden"	Unclear	Adult carers	Research	N	N	N
Zarit Burden Inventory (ZBI) 22 item	Zarit, 1980; Zarit 1985	General / unspecified	0 (22)	Y	Caregiver burden	Frequency (5)	English (US)	"Burden"	Unclear	Adult carers	Unclear	N	N	N
aInformation already extracted and adapted from Powell et al. 2020
bTotal score not specified by developers, but total score used in an identified DMD carer study.

## Sheet: Development Study Data 
			Population
Study	PROM	N	Age Mean (SD) years	% female	Matched target population?	Qualitative method used	Skilled group moderators	Topic/interview guide?	Recorded and transcribed verbatim?	Analysis description	% data coded independently	Saturation?	Quant sample (if applicable)	Cog interview/pilot performed?
EXAMPLE STUDY, 2021	PROM A	50	35 (5)	100	Yes/assumed/doubtful/no	Grounded theory	Yes/No/Unclear	Yes/No/Unclear	Yes/No/Unclear	"The data were analysed with framework analysis using two independent raters"	50	"Saturation was tracked using a saturation grid, see table 1"	N/A	Yes
Al-Janabi, 2010	CSI+	N/A	N/A	N/A	N/A	Items derived from review of other measures								No
Bédard, 2001	ZBI (4 item)	N/A	N/A	N/A	N/A	Items selected from ZBI using factor analysis								No
Bédard, 2001	ZBI (12 item)	N/A	N/A	N/A	N/A	Items selected from ZBI using factor analysis								No
Biesecker, 2013	PAS	N/A	N/A	N/A	N/A	Items selected from PROMIS item banks								No
Brouwer, 2006	CarerQoL (7D)	N/A	N/A	N/A	N/A	Items derived from review of other measures								Yes
Buysse, 1989	PSQI	N/A	N/A	N/A	N/A	Items derived from clinical experience, a review of previous measures, and field testing								No
Cohen, 1983	PSS	N/A	N/A	N/A	N/A	Development not described								No
Cohen, 1988	PSS	N/A	N/A	N/A	N/A	Development not described								No
Derogatis, 1973	SCL-90-R	N/A	N/A	N/A	N/A	Items derived from previous measure (HSCL) and by the researchers								No
Derogatis, 1994	SCL-90-R	N/A	N/A	N/A	N/A	Items derived from previous measures (HSCL, SCL-90) and by the researchers								No
ENRICHD Investigators, 2000	ESSI	N/A	N/A	N/A	N/A	Items derived from other measures								No
Herdman, 2011	EQ-5D (5L)	77	36 ≤ 40 years old	55.84	Assumed	N/A	Unclear	Unclear	No/unclear	Response scaling task	0 (unclear)	N/A	77	Yes
Holroyd, 1974	QRS	N/A	N/A	N/A	N/A	Development not described							64	No
Holroyd, 1987	QRS	6	Not reported	Not reported	No	N/A	Unclear	No	No	No	0 (unclear)	N/A	N/A	Yes
Johns, 1991	ESS	N/A	N/A	N/A	N/A	Items derived from clinical observation								No
Kessler, 2002	K6	N/A	N/A	N/A	N/A	Items derived from existing screening scales								No
Lipinski, 2006	PPC	N/A	N/A	N/A	N/A	Items designed by researchers								No
Magliano, 1998	FPQ	N/A	N/A	N/A	N/A	Items derived from original FPQ								Yes
Magliano, 1998	SNQ	N/A	N/A	N/A	N/A	Development not described								No
Mitchell, 2003	ESSI	N/A	N/A	N/A	N/A	Items derived from other measures								No
Morosini, 1991	FPQ	N/A	N/A	N/A	N/A	Items derived based on previous measures and experts								Yes
Parkerson Jr, 1981	DUKE	N/A	N/A	N/A	N/A	Items derived from previous measures and clinical experience								No
Parkerson Jr, 1990	DUKE	N/A	N/A	N/A	N/A	Items derived from previous measure (DUHP) and expert judgment								No
Parkerson Jr, 1991	DUKE	N/A	N/A	N/A	N/A	Items derived from previous measure (DUHP) and expert judgment								No
Parkerson Jr, 2002	DUKE	N/A	N/A	N/A	N/A	Items derived from previous measure (DUHP) and expert judgment								No
Peay, 2016	PPC	N/A	N/A	N/A	N/A	Items selected by researcher (adapted from previous study)								No
Peay, 2016	Worry about Care for Child with DBMD	N/A	N/A	N/A	N/A	Items selected by researcher								No
Robinson, 1979	CSI	49	men = 55 years, women = 50 years (SD not reported)	53.06	Yes	Not reported	Not reported	Yes	No/unclear	the baseline data was first coded for the following areas: (1) geographical proximity of parent to respondent and respondent's siblings; (2) frequency of contact; (3) living arrangements of parents (4) marital status of parents; (5) physical and psychological status of parent as reported by respondents; and (6) types of helping arrangements, if any. A further examination of the affective nature o…	0 (unclear)	N/A	49	No
Robinson, 1983	CSI	N/A	N/A	N/A	N/A	Items derived from Robinson 1979 and a literature review								No
Rosen, 2000	FSFI	N/A	N/A	N/A	N/A	Items derived by experts								Yes
Smilkstein, 1978	FAPGAR	N/A	N/A	N/A	N/A	Derived by author								No
Spielberger, 1970	STAI (form X)	N/A	N/A	N/A	N/A	Items derived from previous instruments								Yes
Tebb, 1995	CWBS	N/A	N/A	N/A	N/A	Items derived from a literature review								Yes
Varni, 2004	PedsQL FIM	N/A	N/A	N/A	N/A	Items derived from a previous measure (PedsQL)								No
Ware Jr, 1995	SF-12	N/A	N/A	N/A	N/A	Items derived from SF-36								No
Ware Jr, 1996	SF-12	N/A	N/A	N/A	N/A	Items derived from SF-36								No
Zarit, 1980	ZBI (22 item)	N/A	N/A	N/A	N/A	Items derived based on clinical experience and prior studies								No

## Sheet: Development Cognitive interview
		Population				Comprehensibility								Comprehensiveness
Study	PROM	N	Age Mean (SD) years	% female	Matched target population?	Were participants asked?	All items tested in final form?	Qualitative method used	Skilled group moderators	Topic/interview guide?	Recorded and transcribed verbatim?	Analysis description	N researchers involved in analysis	Problems addressed?	Were participants asked?	All items tested in final form?	Qualitative method used	Skilled group moderators	Topic/interview guide?	Recorded and transcribed verbatim?	Analysis description	N researchers involved in analysis	Problems addressed?
EXAMPLE STUDY, 2021	PROM A	30	30 (4)	100	Yes/assumed/doubtful/no	Yes/No	Yes/assumed/doubtful/no	Think aloud method	Yes/No/Not reported	Yes/No/Not reported	Yes/No	"The data were analysed with framework analysis using two independent raters"	2	None or corrected and re-tested|assumed|doubtful|problems not addressed or not re-tested	Yes/No	Yes/assumed/doubtful/no	Think aloud method	Yes/No/Not reported	Yes/No/Not reported	Yes/No	"The data were analysed with framework analysis using two independent raters"	2	None or corrected and re-tested|assumed|doubtful|problems not addressed or not re-tested
Al-Janabi, 2010	CSI+	N/A
Bédard, 2001	ZBI (4 item)	N/A
Bédard, 2001	ZBI (12 item)	N/A
Biesecker, 2013	PAS	N/A
Brouwer, 2006	CarerQoL (7D)	Not reported	Not reported	Not reported	Doubtful	Yes	Assumed	Not reported	Not reported	Not reported	No	No analysis/Analysis not described	Not reported	None or corrected and re-tested	Yes	Assumed	Not reported	Not reported	Not reported	No	No analysis/Analysis not described	Not reported	None or corrected and re-tested
Buysse, 1989	PSQI	N/A
Cohen, 1983	PSS	N/A
Cohen, 1988	PSS	N/A
Derogatis, 1973	SCL-90-R	N/A
Derogatis, 1994	SCL-90-R	N/A
ENRICHD Investigators, 2000	ESSI	N/A
Herdman, 2011	EQ-5D (5L)	57	UK healthy 42.5 (16.7); UK Patients 43.1 (17.3); Spain Healthy 45.7 (11.2); Spain Patients 53.3 (18.0)	63.16	Assumed	Yes	Yes	"Focus groups"	Yes	Yes	Yes	"Thematic content analysis"	Not reported	Assumed (not re-tested)	No
Holroyd, 1974	QRS	N/A
Holroyd, 1987	QRS	6	Not reported	Not reported	Assumed	Yes	Assumed	Not reported	Assumed	Not reported	No	No analysis/Analysis not described	Not reported	Assumed (not re-tested)	No
Johns, 1991	ESS	N/A
Kessler, 2002	K6	N/A
Lipinski, 2006	PPC	N/A
Magliano, 1998	FPQ	50	Not reported	Not reported	Assumed	Yes	No	Not reported	Not reported	Not reported	No	No analysis/Analysis not described	Not reported	Assumed (not re-tested)	No
Magliano, 1998	SNQ	N/A
Mitchell, 2003	ESSI	N/A
Morosini, 1991	FPQ	10	Not reported	Not reported	Assumed	Yes	No	Not reported	Not reported	Not reported	No	No analysis/Analysis not described	Not reported	Assumed (not re-tested)	Yes	No	Not reported	Not reported	Not reported	No	No analysis/Analysis not described	Not reported	Assumed (not re-tested)
Parkerson Jr, 1981	DUKE	N/A
Parkerson Jr, 1990	DUKE	N/A
Parkerson Jr, 1991	DUKE	N/A
Parkerson Jr, 2002	DUKE	N/A
Peay, 2016	PPC	N/A
Peay, 2016	Worry about Care for Child with DBMD	N/A
Robinson, 1979	CSI	N/A
Robinson, 1983	CSI	N/A
Rosen, 2000	FSFI	30	Not reported	100	Yes	Yes	No	Not reported	Not reported	Not reported	No	No analysis/Analysis not described	Not reported	Assumed (not re-tested)	No
Smilkstein, 1978	FAPGAR	N/A
Spielberger, 1970	STAI (form X)	Not reported	Not reported	Not reported	Doubtful	Yes	No	Not reported	Not reported	Not reported	No	No analysis/Analysis not described	Not reported	Assumed (not re-tested)	No
Tebb, 1995	CWBS	4	Not reported	Not reported	Doubtful	Yes	Assumed	Not reported	No	Not reported	No	No analysis/Analysis not described	Not reported	None or corrected and re-tested	No
Varni, 2004	PedsQL FIM	N/A
Ware Jr, 1995	SF-12	N/A
Ware Jr, 1996	SF-12	N/A
Zarit, 1980	ZBI (22 item)	N/A

## Sheet: Reliability or Validity Data 
		Population			Instrument administration				Measurement property assessed*
Study	PROM	N	Age Mean (SD) years	% female	Setting	Country	Language	Response rate	Property	Result (synthesised quotes)	Effect size (if not reported in column K)	Consistent with hypotheses? (Which hypotheses numbered in column L consistent with those in the 'hypotheses' tab)?	N hypotheses consistent with expectations	Notes on expected effects
EXAMPLE STUDY, 2021	PROM A	88	30 (1.2)	100	Mailed questionnaires to parents of patients identified in clinic	US	English	0.6	Convergent validity (correlations)	(1) Pearson correlations with PROM A (0.56) and PROM C (0.20)		(1)	1 out of 1	Both related to PROM, should be r > or equal to 0.50
Chen, 2007	DUKE	126	43 (6.1)	57.14	Mailed questionnaires to parents of patients identified in clinic	Taiwan	Taiwanese Mandarin (assumed)	0.62	Convergent validity (correlations)	Pearson correlations: (1) level of child disability (dependency) (BI) (-0.05), (2) family hardiness index (FHI) (0.51), (3) FAPGAR (0.53), and (4) family functioning (McMaster FAD) (-0.60)		(2-4) Yes, (1) No	3 out of 4	Generally dissimilar but related constructs, expected correlations > 0.3
Chen, 2007	FAPGAR	126	43 (6.1)	57.14	Mailed questionnaires to parents of patients identified in clinic	Taiwan	Taiwanese Mandarin (assumed)	0.62	Convergent validity (correlations)	Pearson correlations: (1) level of child disability (dependency) (BI) (-0.08), (2) family hardiness index (FHI) (0.55), (3) DUKE (0.53), and (4) family functioning (McMaster FAD) (-0.66)		(2-4) Yes, (1) No	3 out of 4	Generally dissimilar but related constructs, expected correlations > 0.3
Chen, 2008	DUKE	126	43 (6.1)	57.14	Mailed questionnaires to parents of patients identified in clinic	Taiwan	Taiwanese Mandarin (assumed)	0.62	Cronbach's alpha	0.81		N/A	N/A
Chen, 2008	FAPGAR	126	43 (6.1)	57.14	Mailed questionnaires to parents of patients identified in clinic	Taiwan	Taiwanese Mandarin (assumed)	0.62	Cronbach's alpha	0.89		N/A	N/A
Chen, 2016	DUKE	113 (55 DMD)	45.89 (7.27) (DMD 44.87 (7.23))	57.52 (DMD 56.36)	Mailed questionnaires to parents of patients identified in clinic	Taiwan	Taiwanese / Mandarin	Not reported	Known-groups validity (t-tests)	(1) DMD vs SMA diagnoses t-test (t = 1.31, p = .19)	Cohen's d = 0.25 (https://lbecker.uccs.edu/)	(1) No	0 out of 1	No difference expected, d < 0.2
Chen, 2016	FAPGAR	113 (55 DMD)	45.89 (7.27) (DMD 44.87 (7.23))	57.52 (DMD 56.36)	Mailed questionnaires to parents of patients identified in clinic	Taiwan	Taiwanese / Mandarin	Not reported	Known-groups validity (t-tests)	(1) DMD vs SMA diagnoses t-test (t = -0.43, p = .67)	Cohen's d = -0.08	(1) Yes	1 out of 1	No difference expected, d < 0.2
de Moura, 2015	WHOQOL-BREF	31	38 (not reported)	83.87	Face-to-face survey in clinic	Brazil	Portuguese (Brazil) (assumed)	0.9714	Convergent validity (correlations)	Spearman correlations: (1) ZBI (-0.729); (2) Motor function measure (-0.116); (3) Autoquestionnaire Qualite de vie Enfant Image (0.234)		(1) Yes, (2-3) No	1 out of 3	(1) Same or similar, expected correlation ≥ 0.5. (2-3) Dissimilar but related, expect correlation between 0.3 and 0.49
de Moura, 2015	ZBI	31	38 (not reported)	83.87	Face-to-face survey in clinic	Brazil	Portuguese (Brazil) (assumed)	0.9714	Convergent validity (correlations)	Spearman correlations: (1) WHOQOL-BREF (-0.729); (2) Motor function measure (-0.235); (3) Autoquestionnaire Qualite de vie Enfant Image (-0.308)		(1) (3) Yes, (2) No	2 out of 3	(1) Same or similar, expected correlation ≥ 0.5. (2-3) Dissimilar but related, expect correlation between 0.3 and 0.49
de Oliveira, 2020	WHOQOL-BREF	30	39.20 (8.32)	93.3	Not reported	Brazil	Portuguese (Brazil) (assumed)	Not reported	Convergent validity (correlations)	Spearman correlations: (1) Vignos scale (0.20)		(1) No	0 out of 1	Dissimilar but related, expect correlation between 0.3 and 0.49
de Oliveira, 2020	WHOQOL-BREF	30	39.20 (8.32)	93.3	Not reported	Brazil	Portuguese (Brazil) (assumed)	Not reported	Known-groups validity (t-tests)	(1) Sex Mann Whitney test (Female 62.83 +/- 13.57; Male 69.35 +/- 11.63, p = 0.56); (2) Means of transport Mann Whitney test (Car 65.82 +/- 9.53; Bus 61.48 +/- 16.50, p = 0.66); (3) Schooling Kruskal-Wallis test (Elementary School 59.86 +/- 11.75, High School 65.37 +/- 15.74, Higher Education 68.17 +/- 3.47, p = 0.34).	Cohen's d: (1) -0.52; (2) 0.32; (3a 1 v 2) -0.40; (3b 2 v 3) -0.25; (3c 1 v 3) -0.96	(1-3c) Yes	5 out of 5	(1) Assumed female is primary caregiver has greater burden, expected small or medium d of between 0.2 and 0.79; (2) Transport burden, expect small or medium d of between 0.2 and 0.79; (3) level of education positively linked to QoL via e.g. link to occupational prospects and income, small to medium differences (d = 0.2 to 0.79) for one category of difference and medium to large differences (d ≥ 0…
Eduardo, 2021	ZBI	35	38.7 (8.2)	91.4	Face-to-face survey in clinic	Brazil	Portuguese (Brazil) (assumed)	Not reported	Convergent validity (correlations)	Pearson correlations: (1) MFM (0.14); (2) Barthel Index (0.01 ); (3) EK scale (0.01); Vignos scale (-0.11).		(1-4) No	0 out of 4	Assume burden is greater if child's physical impairment is greater, expected correlations > 0.3
Im, 2010	WHOQOL-BREF	90 (67 DMD)	42.9 (8.7)	90	Face-to-face survey in clinic	South Korea	Korean	Not reported	Known-groups validity (t-tests)	(1) Diagnosis, DMD (75.5 +/- 22.3) vs. non DMD (78.2 +/- 14.1), p = .583	Cohen's d: -0.14	(1) No	0 out of 1	Would expect QoL to be worse for DMD (vs. non-DMD) carers of at least d ≥ 0.2
Jackson, 2021	SF-36 (PF)	82 (71 DMD)	40.40 (6.98)	100	Face-to-face survey in clinic (with option for completing online off-site)	USA	English (US)	Not reported	Cronbach's alpha	Ranged from 0.76 to 0.88		N/A	N/A
Jackson, 2021	SF-36 (RP)	82 (71 DMD)	40.40 (6.98)	100	Face-to-face survey in clinic (with option for completing online off-site)	USA	English (US)	Not reported	Cronbach's alpha	Ranged from 0.76 to 0.88		N/A	N/A
Jackson, 2021	SF-36 (RE)	82 (71 DMD)	40.40 (6.98)	100	Face-to-face survey in clinic (with option for completing online off-site)	USA	English (US)	Not reported	Cronbach's alpha	Ranged from 0.76 to 0.88		N/A	N/A
Jackson, 2021	SF-36 (E/F/VT)	82 (71 DMD)	40.40 (6.98)	100	Face-to-face survey in clinic (with option for completing online off-site)	USA	English (US)	Not reported	Cronbach's alpha	Ranged from 0.76 to 0.88		N/A	N/A
Jackson, 2021	SF-36 (EW/MH)	82 (71 DMD)	40.40 (6.98)	100	Face-to-face survey in clinic (with option for completing online off-site)	USA	English (US)	Not reported	Cronbach's alpha	Ranged from 0.76 to 0.88		N/A	N/A
Jackson, 2021	SF-36 (SF)	82 (71 DMD)	40.40 (6.98)	100	Face-to-face survey in clinic (with option for completing online off-site)	USA	English (US)	Not reported	Cronbach's alpha	Ranged from 0.76 to 0.88		N/A	N/A
Jackson, 2021	SF-36 (BP/Pain)	82 (71 DMD)	40.40 (6.98)	100	Face-to-face survey in clinic (with option for completing online off-site)	USA	English (US)	Not reported	Cronbach's alpha	Ranged from 0.76 to 0.88		N/A	N/A
Jackson, 2021	SF-36 (GH)	82 (71 DMD)	40.40 (6.98)	100	Face-to-face survey in clinic (with option for completing online off-site)	USA	English (US)	Not reported	Cronbach's alpha	Ranged from 0.76 to 0.88		N/A	N/A
Jackson, 2021	HADS (Anxiety)	82 (71 DMD)	40.40 (6.98)	100	Face-to-face survey in clinic (with option for completing online off-site)	USA	English (US)	Not reported	Cronbach's alpha	0.87		N/A	N/A
Jackson, 2021	HADS (Depression)	82 (71 DMD)	40.40 (6.98)	100	Face-to-face survey in clinic (with option for completing online off-site)	USA	English (US)	Not reported	Cronbach's alpha	0.8		N/A	N/A
Jackson, 2021	PSS	82 (71 DMD)	40.40 (6.98)	100	Face-to-face survey in clinic (with option for completing online off-site)	USA	English (US)	Not reported	Cronbach's alpha	0.89		N/A	N/A
Jackson, 2021	SF-36 (PF)	82 (71 DMD)	40.40 (6.98)	100	Face-to-face survey in clinic (with option for completing online off-site)	USA	English (US)	Not reported	Known-groups validity (t-tests)	T-test: Mothers (82.87 +/- 18.64) vs. controls (96.35 +/- 5.01), t = -5.91, p < .001, d = 0.99		(1) Yes	1 out of 1	Medium or large effect (d ≥ 0.5) considered acceptable
Jackson, 2021	SF-36 (RP)	82 (71 DMD)	40.40 (6.98)	100	Face-to-face survey in clinic (with option for completing online off-site)	USA	English (US)	Not reported	Known-groups validity (t-tests)	T-test: Mothers (76.83 +/- 32.58) vs. controls (96.15 +/- 9.20), t = -4.80, p < .001, d = 0.81		(1) Yes	1 out of 1	Medium or large effect (d ≥ 0.5) considered acceptable
Jackson, 2021	SF-36 (RE)	82 (71 DMD)	40.40 (6.98)	100	Face-to-face survey in clinic (with option for completing online off-site)	USA	English (US)	Not reported	Known-groups validity (t-tests)	T-test: Mothers (67.89 +/- 36.83) vs. controls (84.62 +/- 28.64), t = -2.41, p = .019, d = 0.51		(1) Yes	1 out of 1	Medium or large effect (d ≥ 0.5) considered acceptable
Jackson, 2021	SF-36 (E/F/VT)	82 (71 DMD)	40.40 (6.98)	100	Face-to-face survey in clinic (with option for completing online off-site)	USA	English (US)	Not reported	Known-groups validity (t-tests)	T-test: Mothers (47.48 +/- 21.69) vs. controls (57.69 +/- 21.08), t = -2.11, p = .038, d = 0.48		(1) Yes	1 out of 1	Effect considered close enough to 0.5 (0.48) to be acceptable
Jackson, 2021	SF-36 (EW/MH)	82 (71 DMD)	40.40 (6.98)	100	Face-to-face survey in clinic (with option for completing online off-site)	USA	English (US)	Not reported	Known-groups validity (t-tests)	T-test: Mothers (66.06 +/- 17.13) vs. controls (74.27 +/- 16.66), t = -2.14, p = .034, d = 0.49		(1) Yes	1 out of 1	Effect considered close enough to 0.5 (0.49) to be acceptable
Jackson, 2021	SF-36 (SF)	82 (71 DMD)	40.40 (6.98)	100	Face-to-face survey in clinic (with option for completing online off-site)	USA	English (US)	Not reported	Known-groups validity (t-tests)	T-test: Mothers (76.52 +/- 21.55) vs. controls (90.87 +/- 15.64), t = -3.14, p = .002, d = 0.76		(1) Yes	1 out of 1	Medium or large effect (d ≥ 0.5) considered acceptable
Jackson, 2021	SF-36 (BP/Pain)	82 (71 DMD)	40.40 (6.98)	100	Face-to-face survey in clinic (with option for completing online off-site)	USA	English (US)	Not reported	Known-groups validity (t-tests)	T-test: Mothers (77.47 +/- 19.68) vs. controls (87.40 +/- 12.60), t = -3.02, p = .004, d = 0.60		(1) Yes	1 out of 1	Medium or large effect (d ≥ 0.5) considered acceptable
Jackson, 2021	SF-36 (GH)	82 (71 DMD)	40.40 (6.98)	100	Face-to-face survey in clinic (with option for completing online off-site)	USA	English (US)	Not reported	Known-groups validity (t-tests)	T-test: Mothers (66.58 +/- 20.73) vs. controls (79.42 +/- 16.14), t = -2.89, p = .005, d = 0.69		(1) Yes	1 out of 1	Medium or large effect (d ≥ 0.5) considered acceptable
Jackson, 2021	HADS (Anxiety)	82 (71 DMD)	40.40 (6.98)	100	Face-to-face survey in clinic (with option for completing online off-site)	USA	English (US)	Not reported	Known-groups validity (t-tests)	T-test: Mothers (9.61 +/- 4.29) vs. controls (6.88 +/- 3.80), t = 2.90, p = .005, d = 0.67		(1) Yes	1 out of 1	Medium or large effect (d ≥ 0.5) considered acceptable
Jackson, 2021	HADS (Depression)	82 (71 DMD)	40.40 (6.98)	100	Face-to-face survey in clinic (with option for completing online off-site)	USA	English (US)	Not reported	Known-groups validity (t-tests)	T-test: Mothers (4.87 +/- 3.38) vs. controls (3.06 +/- 3.19), t = 2.41, p = .018, d = 0.55		(1) Yes	1 out of 1	Medium or large effect (d ≥ 0.5) considered acceptable
Jackson, 2021	PSS	82 (71 DMD)	40.40 (6.98)	100	Face-to-face survey in clinic (with option for completing online off-site)	USA	English (US)	Not reported	Known-groups validity (t-tests)	T-test: Mothers (16.83 +/- 6.75) vs. controls (13.19 +/- 6.71), t = 2.40, p = .018, d = 0.54		(1) Yes	1 out of 1	Medium or large effect (d ≥ 0.5) considered acceptable
Landfeldt, 2016	EQ-5D-3L	770	44 (8)	79	Multinational online survey	Germany, Italy, UK, US	Varies by country	Not reported	Known-groups validity (means/SDs)	Means and SDs: (1) Early ambulatory (0.89 +/- 0.14), (2) Late ambulatory (0.87 +/- 0.15), (3) Early non-ambulatory (0.84 +/- 0.15), (4) Late non-ambulatory (0.85 +/- 0.17); Patients' health status: (5) Excellent (0.90 +/- 0.12), (6) Very good (0.87 +/- 0.15), (7) Good (0.84 +/- 0.16), (8) Fair/poor (0.79 +/- 0.19); Patients' mental status: (9) Happy and interested in life (0.89 +/- 0.14), (10) So…	Cohen's d estimated for 18 comparisons: [1] (1) v (2) 0.14, [2] (1) v (3) 0.34, [3] (1) v (4) 0.26, [4] (2) v (3) 0.20, [5] (2) v (4) 0.12, [6] (3) v (4) -0.06 |||| [7] (5) v (6) 0.22, [8] (5) v (7) 0.42, [9] (5) v (8) 0.69, [10] (6) v (7) 0.19, [11] (6) v (8) 0.47, [12] (7) v (8) 0.28 |||| [13] (9) v (10) 0.27, [14] (9) v (11) 0.83, [15] (9) v (12) 1.04, [16] (10) v (11) 0.52, [17] (10) v (12) 0…	(2,4,7-9,11-18) Yes, (1,3,5-6,10) No	13 out of 18	Criteria: if 1 category away expect small/medium effect (d = 0.2 <> 0.79); if 2 categories away expect small/medium/large effect (d ≥ 0.2); if 3 categories away expect medium/large effect (d ≥ 0.5).
Landfeldt, 2016	SF-12 (MCS)	770	44 (8)	79	Multinational online survey	Germany, Italy, UK, US	Varies by country	Not reported	Known-groups validity (means/SDs)	Means and CIs: (1) Early ambulatory (44, 95% CI 42-45), Late non-ambulatory (46, 95% CI 45-48); (2) Patients' health status: Excellent (48, 95% CI 47-50), Fair/poor (37, 95% CI 35-40); (3) Patients' mental status: Happy and interested in life (46, 95% CI 45-47), Very unhappy (33, 95% CI 26-40)	SDs obtained from CIs (https://training.cochrane.org/handbook/current/chapter-06) and Cohen's d calculated from this: d: (1) -0.19, (2) 1.09, (3) 1.16	(1) No, (2-3) Yes	2 out of 3	Medium or large differences expected (d ≥ 0.5).
Landfeldt, 2016	ZBI	770	44 (8)	79	Multinational online survey	Germany, Italy, UK, US	Varies by country	Not reported	Known-groups validity (means/SDs)	Means and CIs: (1) Early ambulatory (25, 95% CI 23-27), Late non-ambulatory (32, 95% CI 30-34); (2) Patients' health status: Excellent (23, 95% CI 21-25), Fair/poor (38, 95% CI 34-41); (3) Patients' mental status: Happy and interested in life (26, 95% CI 24-27), Very unhappy (41, 95% CI 34-48)	SDs obtained from CIs (https://training.cochrane.org/handbook/current/chapter-06) and Cohen's d calculated from this: d: (1) -0.51, (2) -1.08, (3) -1.06	(1-3) Yes	3 out of 3	Medium or large differences expected (d ≥ 0.5).
Landfeldt, 2019	ZBI	475	44 (not reported)	81	Multinational online survey	UK, US	English (UK or US)	Not reported	Cronbach's alpha	0.914		N/A	N/A
Landfeldt, 2019	ZBI	475	44 (not reported)	81	Multinational online survey	UK, US	English (UK or US)	Not reported	PSI	0.902		N/A	N/A
Landfeldt, 2019	ZBI	475	44 (not reported)	81	Multinational online survey	UK, US	English (UK or US)	Not reported	Structural validity (Rasch)	"In total, nine of 22 items (41%) displayed model misfit in terms of estimated residuals, all but two at a significant v2 probability. Four misfitting items had a large negative residual, suggesting that these may not add any new information to the scale. The overall item–trait interaction chi-square value was 499, 198 degrees of freedom, p<0.001, indicating that the items were not working as exp…		N/A	N/A
Landfeldt, 2019	ZBI	475	44 (not reported)	81	Multinational online survey	UK, US	English (UK or US)	Not reported	Measurement invariance (DIF)	"Analysis of scale stability showed that there was no significant uniform differential item functioning (i.e., a systematic difference across the full range of level of burden) or nonuniform differential item functioning (i.e., nonuniformity in the differences across level of burden) by country (UK vs. US; p>0.002 and p>0.009) or by sex (female vs. male; p>0.004 and p>0.028).		N/A	N/A
Liang, 2019	PedsQL FIM 2.0	15	41.7 (not reported)	60	Face-to-face survey in clinic	China	Chinese	Not reported	Known-groups validity (t-tests)	(1) t-test: DMD parents (62.84 +/- 14.94) vs. parents with global developmental delay (60.60 +/- 13.70), p = .58, d = 0.16; (2) DMD vs. parents of children with acquired traumatic brain injury (83.60 +/- 16.10), p < .001, d = -1.3.		(1) Yes, (2) No	1 out of 2	(1) expect no difference for DMD parents vs. global developmental delay (d < 0.2); (2) expect smaller difference between DMD parents and those with acquired traumatic brain injury (d < 0.8)
Lue, 2018	SF-36 (PF)	62 (53 DMD)	40.1 (8.8) for DMD carers	66.13 (62.2 DMD)	Face-to-face survey in clinic	Taiwan	Taiwanese Mandarin (assumed)	Not reported	Known-groups validity (t-tests)	T-tests: (1) DMD carers (77.3 +/- 30) vs controls (92.8 +/- 6.5), p < 0.001 (2) Gender of caregivers, men (80.3 +/- 30.3) vs. women (75.5 +/- 30.2), p = 0.569 (3) neighbors visit, not many (76.9 +/- 29.8) vs. many (75.2 +/- 31.6), p = 0.872 (4) Close friends, not many (78.4 +/- 29.1) vs. many (78.7 +/- 27.2), p = 0.978	ds: (1) -0.71, (2) 0.16, (3) 0.06, (4) -0.01.	(1-4) Yes	4 out of 4	(1) expect medium to large difference (d ≥ 0.5), (2-4) expect no difference in physical functioning (d < 0.2) by gender or from neighbours visiting and N friends
Lue, 2018	SF-36 (RP)	62 (53 DMD)	40.1 (8.8) for DMD carers	66.13 (62.2 DMD)	Face-to-face survey in clinic	Taiwan	Taiwanese Mandarin (assumed)	Not reported	Known-groups validity (t-tests)	T-tests: (1) DMD carers (64.3 +/- 42.9) vs controls (84.2 +/- 8.2), p < 0.001 (2) Gender of caregivers, men (68.4 +/- 40.7) vs. women (61.6 +/- 44.4), p = 0.572 (3) neighbors visit, not many (71.9 +/- 39.7) vs. many (82.1 +/- 34.6), p = 0.416 (4) Close friends, not many (78.1 +/- 39.7) vs. many (75 +/- 37.7), p = 0.804	ds: (1) -0.64, (2) 0.16, (3) -0.27, (4) 0.08.	(3) No, (1,2,4) Yes	3 out of 4	(1) expect medium to large difference (d ≥ 0.5), (2-4) expect no difference in role physical (d < 0.2) by gender or from neighbours visiting and N friends
Lue, 2018	SF-36 (BP/Pain)	62 (53 DMD)	40.1 (8.8) for DMD carers	66.13 (62.2 DMD)	Face-to-face survey in clinic	Taiwan	Taiwanese Mandarin (assumed)	Not reported	Known-groups validity (t-tests)	T-tests: (1) DMD carers (72.1 +/- 23.4) vs controls (85.4 +/- 6.5), p < 0.001 (2) Gender of caregivers, men (75.8 +/- 24.8) vs. women (70.4 +/- 23.2), p = 0.41 (3) neighbors visit, not many (64.5 +/- 20.8) vs. many (80.8 +/- 18.8), p = 0.016 (4) Close friends, not many (71.4 +/- 19.6) vs. many (76.6 +/- 21.4), p = 0.452	ds: (1) -0.77, (2) 0.22, (3) -0.82, (4) -0.25 (1-4).	(1) Yes, (2-4) No	1 out of 4	(1) expect medium to large difference (d ≥ 0.5), (2-3) expect no difference in bodily pain (d < 0.2) by gender or neighbours visiting and N friends
Lue, 2018	SF-36 (GH)	62 (53 DMD)	40.1 (8.8) for DMD carers	66.13 (62.2 DMD)	Face-to-face survey in clinic	Taiwan	Taiwanese Mandarin (assumed)	Not reported	Known-groups validity (t-tests)	T-tests: (1) DMD carers (59.6 +/- 19.9) vs controls (68.5 +/- 5.3), p < 0.001 (2) Gender of caregivers, men (65.7 +/- 22.2) vs. women (56.4 +/- 18.4), p = 0.093 (3) neighbors visit, not many (53.1 +/- 23.2) vs. many (66.7 +/- 19.1), p = 0.055 (4) Close friends, not many (51.3 +/- 22.3) vs. many (66.5 +/- 20.1), p = 0.035	ds: (1) -0.61, (2) 0.46, (3) -0.64, (4) -0.72.	(1-2) Yes, (3-4) No	2 out of 4	(1) expect medium to large difference (d ≥ 0.5), (2) expect small to medium difference (d ≥ 0.2 < 0.8) (men report better HRQoL than women), (3-4) expect no difference (d < 0.2)
Lue, 2018	SF-36 (E/F/VT)	62 (53 DMD)	40.1 (8.8) for DMD carers	66.13 (62.2 DMD)	Face-to-face survey in clinic	Taiwan	Taiwanese Mandarin (assumed)	Not reported	Known-groups validity (t-tests)	T-tests: (1) DMD carers (56.9 +/- 17.2) vs controls (67.1 +/- 3.7), p < 0.001 (2) Gender of caregivers, men (58.7 +/- 18.7) vs. women (55.7 +/- 16.7), p = 0.542 (3) neighbors visit, not many (51.3 +/- 18.2) vs. many (64.8 +/- 16.9), p = 0.024 (4) Close friends, not many (55 +/- 18.1) vs. many (59.3 +/- 19.7), p = 0.497	ds: (1) -0.82, (2) 0.17, (3) -0.77, (4) -0.23.	(1-2) Yes, (3-4) No	2 out of 4	(1) expect medium to large difference (d ≥ 0.5), (2-4) expect no difference (d < 0.2) by gender or from neighbours visiting and N friends
Lue, 2018	SF-36 (SF)	62 (53 DMD)	40.1 (8.8) for DMD carers	66.13 (62.2 DMD)	Face-to-face survey in clinic	Taiwan	Taiwanese Mandarin (assumed)	Not reported	Known-groups validity (t-tests)	T-tests: (1) DMD carers (73 +/- 20.2) vs controls (87.3 +/- 2.5), p < 0.001 (2) Gender of caregivers, men (75 +/- 24.3) vs. women (72.3 +/- 18.4), p = 0.63 (3) neighbors visit, not many (75 +/- 19.9) vs. many (77.8 +/- 20), p = 0.668 (4) Close friends, not many (74.2 +/- 19.2) vs. many (78.8 +/- 19.4), p = 0.474	ds: (1) -0.99, (2) 0.13, (3) -0.14, (4) -0.24.	(1,2,4) Yes, (3) No	3 out of 4	(1) Expect medium to large difference (d ≥ 0.5). (2) Expect no difference (d < 0.2). (3-4) Expect small to medium difference on social functioning by neighbours visiting and N friends (d ≥ 0.2 < 0.8)
Lue, 2018	SF-36 (RE)	62 (53 DMD)	40.1 (8.8) for DMD carers	66.13 (62.2 DMD)	Face-to-face survey in clinic	Taiwan	Taiwanese Mandarin (assumed)	Not reported	Known-groups validity (t-tests)	T-tests: (1) DMD carers (71.6 +/- 28.9) vs controls (80.8 +/- 3.6), p = 0.071 (2) Gender of caregivers, men (77.2 +/- 38.6) vs. women (68.3 +/- 39.4), p = 0.416 (3) neighbors visit, not many (60.4 +/- 34.9) vs. many (92.1 +/- 25.6), p = 0.005 (4) Close friends, not many (60.4 +/- 38.9) vs. many (88.4 +/- 27.7), p = 0.02	ds: (1) -0.45, (2) 0.23, (3) -1.04, (4) -0.83.	(1-4) Yes	4 out of 4	(1,3,4) expect medium to large difference (d ≥ 0.5), (2) expect no or small difference i.e. emotional expression (d < 0.5)
Lue, 2018	SF-36 (EW/MH)	62 (53 DMD)	40.1 (8.8) for DMD carers	66.13 (62.2 DMD)	Face-to-face survey in clinic	Taiwan	Taiwanese Mandarin (assumed)	Not reported	Known-groups validity (t-tests)	T-tests: (1) DMD carers (61.6 +/- 14.6) vs controls (72.6 +/- 2.2), p < 0.001 (2) Gender of caregivers, men (64 +/- 18) vs. women (60.5 +/- 13.1), p = 0.452 (3) neighbors visit, not many (58 +/- 15.1) vs. many (70.2 +/- 14.7), p = 0.017 (4) Close friends, not many (56.8 +/- 16.4) vs. many (69.7 +/- 14.2), p = 0.014	ds: (1) -1.05, (2) 0.22, (3) -0.82, (4) -0.84.	(1-4) Yes	4 out of 4	(1,3-4) expect medium to large differences (d ≥ 0.5), (2) expect small to medium difference (d ≥ 0.2 < 0.8) (women report worse MH than men).
Lue, 2018	SF-36 (PF)	62 (53 DMD)	40.1 (8.8) for DMD carers	66.13 (62.2 DMD)	Face-to-face survey in clinic	Taiwan	Taiwanese Mandarin (assumed)	Not reported	Convergent validity (correlations)	Spearman correlations: (1) MDFRS mobility (-0.23), (2) MDFRS basic activities of daily living (-0.18), (3) MDFRS arm function (-0.14), (4) MDFRS impairment (-0.12)		(1-4) Yes	4 out of 4	Expect correlations < 0.3. Note this is comparing a caregiver physical function (SF-36) against a child measure (MDFRS)
Lue, 2018	SF-36 (RP)	62 (53 DMD)	40.1 (8.8) for DMD carers	66.13 (62.2 DMD)	Face-to-face survey in clinic	Taiwan	Taiwanese Mandarin (assumed)	Not reported	Convergent validity (correlations)	Spearman correlations: (1) MDFRS mobility (0.12), (2) MDFRS basic activities of daily living (0.23), (3) MDFRS arm function (0.09), (4) MDFRS impairment (0.11)		(1-4) Yes	4 out of 4	Expect correlations < 0.3. Note this is comparing a caregiver physical function (SF-36) against a child measure (MDFRS)
Lue, 2018	SF-36 (BP/Pain)	62 (53 DMD)	40.1 (8.8) for DMD carers	66.13 (62.2 DMD)	Face-to-face survey in clinic	Taiwan	Taiwanese Mandarin (assumed)	Not reported	Convergent validity (correlations)	Spearman correlations: (1) MDFRS mobility (0.06), (2) MDFRS basic activities of daily living (0.25), (3) MDFRS arm function (0.14), (4) MDFRS impairment (0.09)		(1-4) Yes	4 out of 4	Expect correlations < 0.3. Note this is comparing a caregiver bodily pain (SF-36) against a child measure (MDFRS)
Lue, 2018	SF-36 (GH)	62 (53 DMD)	40.1 (8.8) for DMD carers	66.13 (62.2 DMD)	Face-to-face survey in clinic	Taiwan	Taiwanese Mandarin (assumed)	Not reported	Convergent validity (correlations)	Spearman correlations: (1) MDFRS mobility (0.05), (2) MDFRS basic activities of daily living (0.20), (3) MDFRS arm function (0.18), (4) MDFRS impairment (0.16)		(1-4) Yes	4 out of 4	Expect correlations < 0.3. Note this is comparing a caregiver general health (SF-36) against a child measure (MDFRS)
Lue, 2018	SF-36 (E/F/VT)	62 (53 DMD)	40.1 (8.8) for DMD carers	66.13 (62.2 DMD)	Face-to-face survey in clinic	Taiwan	Taiwanese Mandarin (assumed)	Not reported	Convergent validity (correlations)	Spearman correlations: (1) MDFRS mobility (0.29), (2) MDFRS basic activities of daily living (0.39), (3) MDFRS arm function (0.30), (4) MDFRS impairment (0.36)		(1) No (3-4) Yes	3 out of 4	Dissimilar but related (caregiver vitality and child physical function), expect correlations between 0.3 to 0.49
Lue, 2018	SF-36 (SF)	62 (53 DMD)	40.1 (8.8) for DMD carers	66.13 (62.2 DMD)	Face-to-face survey in clinic	Taiwan	Taiwanese Mandarin (assumed)	Not reported	Convergent validity (correlations)	Spearman correlations: (1) MDFRS mobility (0.14), (2) MDFRS basic activities of daily living (0.26), (3) MDFRS arm function (0.27), (4) MDFRS impairment (0.30)		(1-3) No, (4) Yes	1 out of 4	Dissimilar but related (caregiver social function and child physical function), expect correlations between 0.3 to 0.49
Lue, 2018	SF-36 (RE)	62 (53 DMD)	40.1 (8.8) for DMD carers	66.13 (62.2 DMD)	Face-to-face survey in clinic	Taiwan	Taiwanese Mandarin (assumed)	Not reported	Convergent validity (correlations)	Spearman correlations: (1) MDFRS mobility (0.07), (2) MDFRS basic activities of daily living (0.23), (3) MDFRS arm function (0.14), (4) MDFRS impairment (0.07)		(1-4) Yes	4 out of 4	Expect correlations < 0.3. Note this is comparing a caregiver role emotional (SF-36) against a child measure (MDFRS)
Lue, 2018	SF-36 (EW/MH)	62 (53 DMD)	40.1 (8.8) for DMD carers	66.13 (62.2 DMD)	Face-to-face survey in clinic	Taiwan	Taiwanese Mandarin (assumed)	Not reported	Convergent validity (correlations)	Spearman correlations: (1) MDFRS mobility (0.28), (2) MDFRS basic activities of daily living (0.36), (3) MDFRS arm function (0.35), (4) MDFRS impairment (0.26)		(1,4) No, (2,3) Yes	2 out of 4	Dissimilar but related (caregiver emotional wellbeing and child physical function), expect correlations between 0.3 to 0.49
Lue, 2018	SF-36 (PCS)	62 (53 DMD)	40.1 (8.8) for DMD carers	66.13 (62.2 DMD)	Face-to-face survey in clinic	Taiwan	Taiwanese Mandarin (assumed)	Not reported	Convergent validity (correlations)	Spearman correlations: (1) MDFRS mobility (-0.13), (2) MDFRS basic activities of daily living (0.02), (3) MDFRS arm function (-0.06), (4) MDFRS impairment (-0.02)		(1-4) Yes	4 out of 4	Expect correlations < 0.3. Note this is comparing a caregiver physical function (SF-36) against a child measure (MDFRS)
Lue, 2018	SF-36 (MCS)	62 (53 DMD)	40.1 (8.8) for DMD carers	66.13 (62.2 DMD)	Face-to-face survey in clinic	Taiwan	Taiwanese Mandarin (assumed)	Not reported	Convergent validity (correlations)	Spearman correlations: (1) MDFRS mobility (0.28), (2) MDFRS basic activities of daily living (0.39), (3) MDFRS arm function (0.36), (4) MDFRS impairment (0.28)		(1,4) No, (2,3) Yes	2 out of 4	Dissimilar but related (caregiver mental health and child physical function), expect correlations between 0.3 to 0.49
Magliano, 2014	FPQ	336 (246 DMD)	41.2 (6.2) for DMD carers	84.2 (83.3 DMD)	Face-to-face survey in clinic	Italy	Italian	Not reported	Cronbach's alpha	Ranged from 0.66 to 0.87		N/A	N/A
Magliano, 2014	SNQ (subscale a)	336 (246 DMD)	41.2 (6.2) for DMD carers	84.2 (83.3 DMD)	Face-to-face survey in clinic	Italy	Italian	Not reported	Cronbach's alpha	0.69		N/A	N/A
Magliano, 2014	SNQ (subscale a)	336 (246 DMD)	41.2 (6.2) for DMD carers	84.2 (83.3 DMD)	Face-to-face survey in clinic	Italy	Italian	Not reported	Convergent validity (correlations)	"burden was higher among parents with (1) fewer social contacts (r = -.28), and (2) lower social support in emergencies (r = -.51, p < .05). In the same group, difficulties in healthy siblings were higher [in those] (…) (3) with fewer social contacts (r = -.27, p < .05).		(1,3) No, (2) Yes	1 out of 3	Unclear how 'burden' was calculated. Small to medium correlations acceptable (r ≥ 0.3).
Nozoe, 2016	PSQI	64 (32 DMD)	46.2 (8.1) for DMD carers	100	Not reported	Brazil	Portuguese (Brazil)	Not reported	Known-groups validity (t-tests)	(1) PSQI total score ANOVA m/SDs: DMD (7.17 +/- 2.3) vs. control (4.61 +/- 3.9), p = .003	d = 0.80	(1) Yes	1 out of 1	Would expect a large difference (d ≥ 0.8)
Nozoe, 2017	ESS	70 (35 DMD)	46.3 (1.3) for DMD carers	100	Not reported	Brazil	Portuguese (Brazil)	Not reported	Known-groups validity (t-tests)	(1) CTRL (8.5 +/- 1.3) vs. DMD (9.8 +/- 1.4) mothers (SE not SD), p = 0.369, SDs = 4.86 and 6.26; (2) Carriers (10.1 +/- 3.0) vs. non-carriers (9.6 +/- 1.7), p = 0.841, SDs = 6.71, 6.58	SE converted to SD using formula in https://training.cochrane.org/handbook/current/chapter-06. 14 in CTRL group, 20 in DMD group (due to missing data), 15 non carriers in DMD group. (1) d = -0.23 (2) d = 0.08.	(1) No, (2) Yes	1 out of 2	(1) Would expect bigger effect for DMD vs. controls (d ≥ 0.5) (2) no or small difference expected for carrier status.
Nozoe, 2017	PSQI	70 (35 DMD)	46.3 (1.3) for DMD carers	100	Not reported	Brazil	Portuguese (Brazil)	Not reported	Known-groups validity (t-tests)	(1) Carriers (8.5 +/- 0.93) vs. non-carriers (5.7 +/- 1.1), p = .060. SE not SD. SDs = 2.08 and 4.26	SE converted to SD using formula in https://training.cochrane.org/handbook/current/chapter-06. 14 in CTRL group, 20 in DMD group (due to missing data), 15 non carriers in DMD group. (1) d = 0.84.	(1) No	0 out of 1	(1) Would not have expected a large differene in PSQI between carriers and non-carriers (d < 0.8)
Ozyurt, 2015	STAI (state)	37 (17 DMD)	37.68 (8) for DMD carers	100	Face-to-face survey in clinic	Turkey	Turkish	Not reported	Known-groups validity (t-test)	(1) DMD mothers (36.87 +/- 9.80) vs. controls (35.50 +/- 8.89), p = 0.630	d = 0.15	(1) No	0 out of 1	Expect larger differences for DMD vs controls (d ≥ 0.5)
Ozyurt, 2015	STAI (trait)	37 (17 DMD)	37.68 (8) for DMD carers	100	Face-to-face survey in clinic	Turkey	Turkish	Not reported	Known-groups validity (t-test)	(1) DMD mothers (40.56 +/- 10.62) vs. controls (39.05 +/- 7.05), p = 0.395	d = 0.17	(1) No	0 out of 1	Expect larger differences for DMD vs controls (d ≥ 0.5)
Pangalila, 2012	CSI	80	57 (6.8)	69	Face-to-face survey at home	Netherlands	Dutch (assumed)	Unclear	Known-groups validity (t-test)	(1) living with son (n=57) (6.9 +/- 2.8) vs. not living with son (n=23) (6.6 +/- 2.7)	d = 0.11	(1) No	0 out of 1	Would expect > burden if living with son (d ≥ 0.2)
Pangalila, 2012	HADS (anxiety)	80	57 (6.8)	69	Face-to-face survey at home	Netherlands	Dutch (assumed)	Unclear	Convergent validity (correlations)	Pearson correlation: (1) Coping (Utrecht Coping List) (r = 0.73) and (2) depression (r = 0.62)		(1-2) Yes	2 out of 2	Similar constructs, expect correlations r ≥ 0.5
Pangalila, 2012	HADS (depression)	80	57 (6.8)	69	Face-to-face survey at home	Netherlands	Dutch (assumed)	Unclear	Convergent validity (correlations)	Pearson correlation: (1) depression (r = 0.62)		(1) Yes	1 out of 1	Similar constructs, expect correlations r ≥ 0.5
Peay, 2016	PAS	205 at baseline (147 at year 1, 144 at year 2)	44 (8.7)	100	Online survey (recruited online)	USA	English (US)	70% over two waves	Cronbach's alpha	0.96		N/A	N/A
Peay, 2016	PAS	205 at baseline (147 at year 1, 144 at year 2)	44 (8.7)	100	Online survey (recruited online)	USA	English (US)	70% over two waves	Convergent validity (correlations)	Pearson or spearman correlations, baseline vs. 1 and 2 year follow-ups with PAS: (1) Child function (1 year 0.089, 2 year 0.008); (2) Optimism (LOT-R) (1 year 0.199, 2 year 0.190); (3) Resilience (RSA) (1 year 0.343, 2 year 0.330); (4) Caregiver burden (ZBI) (1 year -0.155, -0.117); (5) Perceived control (1 year 0.302, 2 year 0.229); (6) Worry about child's care (1 year -0.148, 2 year -0.084); (7…		(1-2,4-6) No, (3,7-8) Yes	3 out of 8	Expecting correlations in the range r = 0.3-0.49
Peay, 2016	PAS	205 at baseline (147 at year 1, 144 at year 2)	44 (8.7)	100	Online survey (recruited online)	USA	English (US)	70% over two waves	Responsiveness (change over time)	Baseline (3.5 +/- 0.9), 1-year (3.6 +/- 1.0), 2-year (3.6 +/- 1.0)	ds = baseline v 1, 1 v 2, baseline v 2, -0.11, 0, -0.11. ds estimated without a correction factor based on the within-subjects correlation (i.e. assuming a correlation of 0.5, comparison of groups with equal size) as this was not reported.	(1-3) Yes	3 out of 3	Change could be expected due to adapting over time, but condition also progresses/worsens. Accordingly, no change in scores is acceptable (d < 0.2)
Peay, 2016	PPC	205 at baseline (147 at year 1, 144 at year 2)	44 (8.7)	100	Online survey (recruited online)	USA	English (US)	70% over two waves	Cronbach's alpha	0.79		N/A	N/A
Peay, 2016	PPC	205 at baseline (147 at year 1, 144 at year 2)	44 (8.7)	100	Online survey (recruited online)	USA	English (US)	70% over two waves	Responsiveness (change over time)	Baseline (5.5 +/- 2.1), 1-year (5.4 +/- 2.0), 2-year (4.6 +/- 2.1)	ds = baseline v 1, 1 v 2, baseline v 2, 0.05, 0.39, 0.43. ds estimated without a correction factor based on the within-subjects correlation (i.e. assuming a correlation of 0.5, comparison of groups with equal size) as this was not reported.	(1) No (2-3) Yes	2 out of 3	A small decrease in perceived control acceptable (d ≥ 0.2 < 0.5)
Peay, 2016	WAC	205 at baseline (147 at year 1, 144 at year 2)	44 (8.7)	100	Online survey (recruited online)	USA	English (US)	70% over two waves	Cronbach's alpha	0.89		N/A	N/A
Peay, 2016	WAC	205 at baseline (147 at year 1, 144 at year 2)	44 (8.7)	100	Online survey (recruited online)	USA	English (US)	70% over two waves	Responsiveness (change over time)	Baseline (7.3 +/- 2.9), 1-year (7.1 +/- 2.7), 2-year (unavailable)	ds = 0.07. ds estimated without a correction factor based on the within-subjects correlation (i.e. assuming a correlation of 0.5, comparison of groups with equal size) as this was not reported.	(1) Yes	1 out of 1	No reason to expect a difference in worry (d < 0.2)
Peay, 2016	ZBI (12 item)	205 at baseline (147 at year 1, 144 at year 2)	44 (8.7)	100	Online survey (recruited online)	USA	English (US)	70% over two waves	Cronbach's alpha	0.89		N/A	N/A
Peay, 2016	ZBI (12 item)	205 at baseline (147 at year 1, 144 at year 2)	44 (8.7)	100	Online survey (recruited online)	USA	English (US)	70% over two waves	Responsiveness (change over time)	Baseline (17.1 +/- 8.6), 1-year (17.6 +/- 8.5), 2-year (17.7 +/- 8.6)	ds = baseline v 1, 1 v 2, baseline v 2, -0.06, -0.01, -0.07. ds estimated without a correction factor based on the within-subjects correlation (i.e. assuming a correlation of 0.5, comparison of groups with equal size) as this was not reported.	(1-3) No	0 out of 3	Would expect a small increase in burden over time (d ≥ 0.2 < 0.5)
Reid, 2001	QRS	36	43.04 (5.52)	69.44	Face-to-face survey at home	Canada	English (Canada)	Not reported	Cronbach's alpha	0.86		N/A	N/A
Reid, 2001	QRS	36	43.04 (5.52)	69.44	Face-to-face survey at home	Canada	English (Canada)	Not reported	Convergent validity (correlations)	(1) with physical functioning PFINDEX for mobility (r = -0.30); (2) intellectual functioning PPVT-R (r = -0.52); (3) Psychosocial functioning OSIQ (r = 0.59)		(1,3) Yes, (2) No	3 out of 3	Related/similar constructs (r > 0.3 acceptable)
Renwick, 1992	QRS	56 (17 DMD)	43.4 (4.5) for DMD carers	64.29 (82.35 for DMD)	Self-administered at home	Canada	English (Canada)	Not reported	Convergent validity (correlations)	(1) Pearson correlation with LSI-P global, -0.72		(1) Yes	1 out of 1	Similar constructs, expect correlations r ≥ 0.5
Renwick, 1992	SWLS	56 (17 DMD)	43.4 (4.5) for DMD carers	64.29 (82.35 for DMD)	Self-administered at home	Canada	English (Canada)	Not reported	Convergent validity (correlations)	(1) Pearson correlation with LSI-P global, 0.64		(1) Yes	1 out of 1	Similar constructs, expect correlations r ≥ 0.5
Thomas, 2014	CWBS	60	Not reported	41.7	Face-to-face survey in clinic	India	Indian	Not reported	Cronbach's alpha	0.92 (basic needs 0.91, activities of living 0.82)		N/A	N/A
Thompson, 1992	SCL-90-R	35	Not reported	91.43	Face-to-face survey in clinic	USA	English (US)	Not reported	Convergent validity (correlations)	Correlations between GSI and (1) parental stress symptoms (.11), (2) Child's emotional wellbeing (.17), (3) own emotional wellbeing (.53), (4) future (.09), (5) palliative coping (.60), (6) palliative ratio (.70), (7) supportive family functioning (-.56), (8) conflicted family functioning (.60), and (9) controlling family functioning (.16)		(3-8) Yes, (1,2,9) No	6 out of 8	Correlations r > 0.3 expected for all except hypothesis (4), where no correlation is acceptable.
*Data was sought on the following measurement properties, based on COSMIN criteria for good measurement properties (adapted from https://www.cosmin.nl/wp-content/uploads/COSMIN-syst-review-for-PROMs-manual_version-1_feb-2018-1.pdf):
Measurement property	Rating	Criteria
Structural validity	+	CTT: CFA: CFI or TLI or comparable measure >0.95 OR RMSEA <0.06 OR SIMR <0.082
	?	CTT: Not all information for '+' reported IRT/Rasch: Model fit not reported
	-	Criteria for '+' not met
Internal consistency	+	At least low evidence4 for sufficient structural validity5 AND Cronbach's alpha(s) ≥ 0.70 for each unidimensional scale or subscale6
	?	Criteria for “At least low evidence4 for sufficient structural validity5” not met
	-	At least low evidence4 for sufficient structural validity5AND Cronbach’s alpha(s) < 0.70 for each unidimensional scale or subscale6
Reliability	+	ICC or weighted Kappa ≥ 0.70
	?	ICC or weighted Kappa not reported
	-	ICC or weighted Kappa < 0.70
Measurement error	+	SDC or LoA < MIC5
	?	MIC not defined
	-	SDC or LoA > MIC5
Hypotheses testing for construct validity	+	The result is in accordance with the hypothesis7
	?	No hypothesis defined (by the review team)
	-	The result is not in accordance with the hypothesis7
Cross‐cultural validity \ measurement invariance	+	No important differences found between group factors (such as age, gender, language) in multiple group factor analysis OR no important DIF for group factors (McFadden's R2< 0.02)
	?	No multiple group factor analysis OR DIF analysis performed
	-	Important differences between group factors OR DIF was found
Criterion validity	+	Correlation with gold standard ≥ 0.70 OR AUC ≥ 0.70
	?	Not all information for ‘+’ reported
	-	Correlation with gold standard < 0.70 OR AUC < 0.70
Responsiveness	+	The result is in accordance with the hypothesis7OR AUC ≥ 0.70
	?	No hypothesis defined (by the review team)
	-	The result is not in accordance with the hypothesis7 OR AUC < 0.70
AUC = area under the curve, CFA = confirmatory factor analysis, CFI = comparative fit index, CTT = classical test theory, DIF = differential item functioning, ICC = intraclass correlation coefficient, IRT = item response theory, LoA = limits of agreement, MIC = minimal important change, RMSEA: Root Mean Square Error of Approximation, SEM = Standard Error of Measurement, SDC = smallest detectable …
1 “+” = sufficient, ” –“ = insufficient, “?” = indeterminate
2 To rate the quality of the summary score, the factor structures should be equal across studies
3 unidimensionality refers to a factor analysis per subscale, while structural validity refers to a factor analysis of a (multidimensional) patient reported outcome measure
4 As defined by grading the evidence according to the GRADE approach
5 This evidence may come from different studies
6 The criteria ‘Cronbach alpha < 0.95’ was deleted, as this is relevant in the development phase of a PRO< and not when evaluating an existing PROM.
7 The results of all studies should be taken together and it should then be decided if 75% of the results are in accordance with the hypotheses
Convergent validity (correlations with other outcome measures)
If construct being measured is the same or similar to that measured by the PROM then correlation should be ≥ 0.5
If construct being measured is dissimilar but related to that measured by the PROM then correlation should be between 0.3 and 0.49
If construct being measured is judged as unrelated to that measured by the PROM then correlation should be < 0.3
Known-group validity (group differences, using cohen's d)
Differences between groups where a large difference is expected should be ≥ d = 0.8
Differences between groups where a medium difference is expected should be between 0.5 and 0.79
Differences between groups where a small difference is expected should be between 0.2 and 0.49
Differences where no or a trivial difference is expected should be < 0.2
Responsiveness (using repeated measures cohen's d)
Differences over time where a large difference is expected should be ≥ d = 0.8
Differences over time where a medium difference is expected should be between 0.5 and 0.79
Differences over time where a small difference is expected should be between 0.2 and 0.49
Differences where no or a trivial difference is expected should be < 0.2

## Sheet: Risk of bias
			Structural validity				Internal consistency				Cross-cultural validity/measurement invariance				Reliability								Measurement error					Criterion validity			Convergent validity			Known-groups validity		Responsiveness (criterion)		Responsiveness (compared to other outcomes)				Responsiveness (subgroups)		Responsiveness (interventions)
Study	PROM	Measurement property	CFA or EFA performed?	IRT/Rasch - Model fit research question?	Model sample size	Important flaws?	Calculated for each scale separately?	Method used for continuous scores	Method used for dichotomous scores	Method used for IRT scores	Were samples similar characteristics (except grouping variable)	What method was used?	Model sample size	N items analysed	Were patients stable?	Time internal appropriate?	Were test conditions similar?	Method used for continuous scores	Method used for dichotomous scores	Method used for ordinal scores	Weighting scheme for ordinal scores	Important flaws?	Were patients stable?	Time internal appropriate?	Were test conditions similar?	Method used for continuous scores	Method used for dichotomous/nominal/ordinal scores	Method used continuous scores	Method used dichotomous scores	Important flaws?	Clear what comparator measures?	Measurement properties of comparator sufficient? (Based on what is reported in the paper only)	Design/stats adequate	Adequate description of important subgroup characteristics	Design/stats adequate	Method used continuous scores	Method used dichotomous scores	Clear what comparator measures?	Measurement properties of comparator sufficient?	Design/stats adequate	Important flaws?	Adeqaute description of important subgroup characteristics	Design/stats adequate	Adequate description of intervention?	Design/stats adequate
EXAMPLE STUDY, 2021	PROM A		CFA	NA	600	No	Yes/doubtful/no	Cronbach alpha	N/A	N/A	Evidenced/stated/unclear/not similar	CFA	300	12	Evidenced/assumed/unclear/not	Yes/doubtful/not	Evidenced/assumed/unclear/not	N/A	N/A	Weighted Kappa	Linear	No	Evidenced/assumed/unclear/not	Yes/doubtful/not	Evidenced/assumed/unclear/not	SEM	% agreement calculated	Correlations	NA	No	Yes/No	Yes in study population, yes (not in study population), some info, no info/insufficient	Yes/assumed/not optimal/not appropriate	Yes/most/no or poor	Yes/assumed/not optimal/not appropriate	Correlations	NA	Yes/No	Yes in study population, yes (not in study population), some info, no info/insufficient	Yes/assumed/not optimal/not appropriate	No	Yes/most/no or poor	Yes/assumed/not optimal/not appropriate	Yes/doubtful or poor/no	Yes/assumed/not optimal/not appropriate
Chen, 2007	DUKE	Convergent validity (correlations)																													Yes	Yes (not in study population)	Assumed
Chen, 2007	FAPGAR	Convergent validity (correlations)																													Yes	Yes (not in study population)	Assumed
Chen, 2008	DUKE	Cronbach's alpha					Yes	Cronbach alpha
Chen, 2008	FAPGAR	Cronbach's alpha					Yes	Cronbach alpha
Chen, 2016	DUKE	Known-groups validity (t-tests)																																Yes	Assumed
Chen, 2016	FAPGAR	Known-groups validity (t-tests)																																Yes	Assumed
de Moura, 2015	WHOQOL-BREF	Convergent validity (correlations)																													Yes	Not reported	Yes
de Moura, 2015	ZBI	Convergent validity (correlations)																													Yes	Not reported	Yes
de Oliveira, 2020	WHOQOL-BREF	Convergent validity (correlations)																													Yes	Not reported	Yes
de Oliveira, 2020	WHOQOL-BREF	Known-groups validity (t-tests)																																Poor	Yes
Eduardo, 2021	ZBI	Convergent validity (correlations)																													Yes	Not reported	Yes
Im, 2010	WHOQOL-BREF	Known-groups validity (t-tests)																																Poor	Assumed
Jackson, 2021	SF-36 (PF)	Cronbach's alpha					Yes	Cronbach alpha
Jackson, 2021	SF-36 (RL - P)	Cronbach's alpha					Yes	Cronbach alpha
Jackson, 2021	SF-36 (RL - E)	Cronbach's alpha					Yes	Cronbach alpha
Jackson, 2021	SF-36 (E/F)	Cronbach's alpha					Yes	Cronbach alpha
Jackson, 2021	SF-36 (EW)	Cronbach's alpha					Yes	Cronbach alpha
Jackson, 2021	SF-36 (SF)	Cronbach's alpha					Yes	Cronbach alpha
Jackson, 2021	SF-36 (Pain	Cronbach's alpha					Yes	Cronbach alpha
Jackson, 2021	SF-36 (GH)	Cronbach's alpha					Yes	Cronbach alpha
Jackson, 2021	HADS (Anxiety)	Cronbach's alpha					Yes	Cronbach alpha
Jackson, 2021	HADS (Depression)	Cronbach's alpha					Yes	Cronbach alpha
Jackson, 2021	PSS	Cronbach's alpha					Yes	Cronbach alpha
Jackson, 2021	SF-36 (PF)	Known-groups validity (t-tests)																																Yes	Assumed
Jackson, 2021	SF-36 (RL - P)	Known-groups validity (t-tests)																																Yes	Assumed
Jackson, 2021	SF-36 (RL - E)	Known-groups validity (t-tests)																																Yes	Assumed
Jackson, 2021	SF-36 (E/F)	Known-groups validity (t-tests)																																Yes	Assumed
Jackson, 2021	SF-36 (EW)	Known-groups validity (t-tests)																																Yes	Assumed
Jackson, 2021	SF-36 (SF)	Known-groups validity (t-tests)																																Yes	Assumed
Jackson, 2021	SF-36 (Pain	Known-groups validity (t-tests)																																Yes	Assumed
Jackson, 2021	SF-36 (GH)	Known-groups validity (t-tests)																																Yes	Assumed
Jackson, 2021	HADS (Anxiety)	Known-groups validity (t-tests)																																Yes	Assumed
Jackson, 2021	HADS (Depression)	Known-groups validity (t-tests)																																Yes	Assumed
Jackson, 2021	PSS	Known-groups validity (t-tests)																																Yes	Assumed
Landfeldt, 2016	EQ-5D-3L	Known-groups validity (means/SDs)																																Poor	Assumed
Landfeldt, 2016	SF-12	Known-groups validity (means/SDs)																																Poor	Assumed
Landfeldt, 2016	ZBI	Known-groups validity (means/SDs)																																Poor	Assumed
Landfeldt, 2019	ZBI	Cronbach's alpha					Yes	Cronbach alpha
Landfeldt, 2019	ZBI	PSI					Yes			PSI
Landfeldt, 2019	ZBI	Structural validity (Rasch)	N/A	Yes	475	No
Landfeldt, 2019	ZBI	Measurement invariance (DIF)									Unclear	DIF	475	22
Liang, 2019	PedsQL FIM 2.0	Known-groups validity (t-tests)																																Poor	Not optimal
Lue, 2018	SF-36 (PF)	Known-groups validity (t-tests)																																Poor	Assumed
Lue, 2018	SF-36 (RP)	Known-groups validity (t-tests)																																Poor	Assumed
Lue, 2018	SF-36 (BP)	Known-groups validity (t-tests)																																Poor	Assumed
Lue, 2018	SF-36 (GH)	Known-groups validity (t-tests)																																Poor	Assumed
Lue, 2018	SF-36 (VT)	Known-groups validity (t-tests)																																Poor	Assumed
Lue, 2018	SF-36 (SF)	Known-groups validity (t-tests)																																Poor	Assumed
Lue, 2018	SF-36 (RE)	Known-groups validity (t-tests)																																Poor	Assumed
Lue, 2018	SF-36 (MH)	Known-groups validity (t-tests)																																Poor	Assumed
Lue, 2018	SF-36 (PF)	Convergent validity (correlations)																													Yes	Yes in study population	Assumed
Lue, 2018	SF-36 (RP)	Convergent validity (correlations)																													Yes	Yes in study population	Assumed
Lue, 2018	SF-36 (BP)	Convergent validity (correlations)																													Yes	Yes in study population	Assumed
Lue, 2018	SF-36 (GH)	Convergent validity (correlations)																													Yes	Yes in study population	Assumed
Lue, 2018	SF-36 (VT)	Convergent validity (correlations)																													Yes	Yes in study population	Assumed
Lue, 2018	SF-36 (SF)	Convergent validity (correlations)																													Yes	Yes in study population	Assumed
Lue, 2018	SF-36 (RE)	Convergent validity (correlations)																													Yes	Yes in study population	Assumed
Lue, 2018	SF-36 (MH)	Convergent validity (correlations)																													Yes	Yes in study population	Assumed
Lue, 2018	SF-36 (PCS)	Convergent validity (correlations)																													Yes	Yes in study population	Assumed
Lue, 2018	SF-36 (MCS)	Convergent validity (correlations)																													Yes	Yes in study population	Assumed
Magliano, 2014	FPQ	Cronbach's alpha					Yes	Cronbach alpha
Magliano, 2014	SNQ (subscale a)	Cronbach's alpha					Yes	Cronbach alpha
Magliano, 2014	SNQ (subscale a)	Convergent validity (correlations)																													No	No info/insufficient	Assumed
Nozoe, 2016	PSQI	Known-groups validity (t-tests)																																Yes	Assumed
Nozoe, 2017	ESS	Known-groups validity (t-tests)																																Yes	Yes
Nozoe, 2017	PSQI	Known-groups validity (t-tests)																																Yes	Yes
Ozyurt, 2015	STAI (state)	Known-groups validity (t-tests)																																Yes	Assumed
Ozyurt, 2015	STAI (trait)	Known-groups validity (t-tests)																																Yes	Assumed
Pangalila, 2012	CSI	Known-groups validity (t-test)																																Poor	Assumed
Pangalila, 2012	HADS (anxiety)	Convergent validity (correlations)																													Yes	Yes (not in study population)	Assumed
Pangalila, 2012	HADS (depression)	Convergent validity (correlations)																													Yes	Yes (not in study population)	Assumed
Peay, 2016	PAS	Cronbach's alpha					Yes	Cronbach alpha
Peay, 2016	PAS	Convergent validity (correlations)																													Yes	No info/insufficient	Yes
Peay, 2016	PAS	Responsiveness (change over time)																																										Yes	Assumed
Peay, 2016	PPC	Cronbach's alpha					Yes	Cronbach alpha
Peay, 2016	PPC	Responsiveness (change over time)																																										Yes	Assumed
Peay, 2016	WAC	Cronbach's alpha					Yes	Cronbach alpha
Peay, 2016	WAC	Responsiveness (change over time)																																										Yes	Assumed
Peay, 2016	ZBI (12 item)	Cronbach's alpha					Yes	Cronbach alpha
Peay, 2016	ZBI (12 item)	Responsiveness (change over time)																																										Yes	Assumed
Reid, 2001	QRS	Cronbach's alpha					Yes	Cronbach alpha
Reid, 2001	QRS	Convergent validity (correlations)																													Yes (for 2 / 3)	Yes (not in study population)	Assumed
Renwick, 1992	QRS	Convergent validity (correlations)																													Yes	Yes in study population	Assumed
Renwick, 1992	SWLS	Convergent validity (correlations)																													Yes	Yes in study population	Assumed
Thomas, 2014	CWBS	Cronbach's alpha					Yes	Cronbach alpha
Thompson, 1992	SCL-90-R	Convergent validity (correlations)																													Yes	No info/insufficient	Assumed
