# Supplementary material for: Measuring carer quality of life in Duchenne muscular dystrophy: a systematic review of the reliability and validity of self-report instruments using COSMIN
Source: Health Qual Life Outcomes. 2022 Apr 2;20:57. doi: 10.1186/s12955-022-01964-4 (PMC8977045; doi:10.1186/s12955-022-01964-4)
Supplement: Supplementary file 5 — Additional file 5: COSMIN rating sheets [file 12955_2022_1964_MOESM5_ESM.xlsx]

## Sheet: Sheet1
Article title: Measuring Carer Quality of Life in Duchenne Muscular Dystrophy: A Systematic Review of the Reliability and Validity of Self-Report Instruments Using COSMIN
Journal name: Journal of Neurology
Author names: Jill Carlton, Philip A. Powell, Ruth Wong, Project HERCULES Carer Group
Corresponding author: Jill Carlton, School of Health and Related Research (ScHARR), University of Sheffield, Regent Court, 30 Regent Street, Sheffield, S1 4DA, United Kingdom, j.carlton@sheffield.ac.uk, +44 114 222 0779
Online Resource 5 - COSMIN Rating Sheets

## Sheet: Box 1
COSMIN box 1. Standards for evaluating the quality of PROM development
Check the COSMIN website to see if the quality of the PROM development was already rated in another review
Ratings: V= very good; A = adequate; D = doubtful; I = inadequate; N= not applicable
			CarerQoL (7D)			CSI (13 item)			CSI+ (18 item)			CWBS (45 item)			DUKE (17 item)			EQ-5D (5L)			ESS (8 item)			ESSI			FAPGAR (5 item)			FPQ (34 + 2 items)			FSFI (19 items)			K6 (6 item)			PAS (20 item)			PedsQL FIM (2.0)			PPC (5 item)			PSQI (19 items)
			Brouwer, 2006			Robinson, 1979; 1983			Al-Janabi, 2010			Tebb, 1995			Parkerson Jr, 1990; 1991; 2002			Herdman, 2011			Johns, 1991			ENRICHD Investigators, 2000; Mitchell et al, 2003			Smilkstein, 1978			Magliano, 1998; Morosini, 1991			Rosen, 2000			Kessler, 2002			Biesecker, 2013			Varni, 2004			Lipinski, 2006; Peay, 2016			Buysse, 1989
1a. PROM design
General design requirements			Rater 1	Rater 2	Consensus	Rater 1	Rater 2	Consensus	Rater 1	Rater 2	Consensus	Rater 1	Rater 2	Consensus	Rater 1	Rater 2	Consensus	Rater 1	Rater 2	Consensus	Rater 1	Rater 2	Consensus	Rater 1	Rater 2	Consensus	Rater 1	Rater 2	Consensus	Rater 1	Rater 2	Consensus	Rater 1	Rater 2	Consensus	Rater 1	Rater 2	Consensus	Rater 1	Rater 2	Consensus	Rater 1	Rater 2	Consensus	Rater 1	Rater 2	Consensus	Rater 1	Rater 2
1	Is a clear description provided of the construct to be measured?		V	V	V	V	V	V	V	V	V	V	I	V	V	I	V	V	I	V	V	I	V	V	I	V	V	V	V	V	I	V	V	V	V	V	I	V	V	V	V	I	I	I	V	V	V	V	V
2	Is the origin of the construct clear: was a theory, conceptual framework or disease model used or clear rationale provided to define the construct to be measured?		D	D	D	D	D	D	D	D	D	V	V	V	V	D	V	V	D	V	V	D	V	D	D	D	V	V	V	V	V	V	V	V	V	V	V	V	V	V	V	V	V	V	V	V	V	D	D
3	Is a clear description provided of the target population for which the PROM was developed?		V	V	V	V	V	V	V	V	V	V	V	V	V	V	V	D	D	D	V	V	V	V	V	V	V	V	V	V	V	V	V	V	V	V	V	V	V	V	V	V	V	V	V	V	V	V	V
4	Is a clear description provided of the context of use (i.e. discriminative, evaluative purpose, and/or predictive)		V	V	V	V	V	V	V	V	V	V	V	V	V	V	V	D	D	D	D	D	D	V	V	V	V	V	V	V	V	V	V	V	V	V	V	V	V	V	V	D	D	D	V	D	V	V	V
5	Was the PROM development study performed in a sample representing the target population for which the PROM was developed?		I	I	I	V	V	V	V	I	I	I	I	I	I	I	I	A	A	A	I	I	I	I	I	I	I	I	I	I	I	I	I	I	I	I	I	I	I	I	I	I	I	I	I	I	I	I	I
Concept elicitation (relevance and comprehensiveness)			Rater 1	Rater 2	Consensus	Rater 1	Rater 2	Consensus	Rater 1	Rater 2	Consensus	Rater 1	Rater 2	Consensus	Rater 1	Rater 2	Consensus	Rater 1	Rater 2	Consensus	Rater 1	Rater 2	Consensus	Rater 1	Rater 2	Consensus	Rater 1	Rater 2	Consensus	Rater 1	Rater 2	Consensus	Rater 1	Rater 2	Consensus	Rater 1	Rater 2	Consensus	Rater 1	Rater 2	Consensus	Rater 1	Rater 2	Consensus	Rater 1	Rater 2	Consensus	Rater 1	Rater 2
6	Was an appropriate qualitative data collection method used to identify relevant items for a new PROM?		D		n/a	D	D	D	D		n/a	D		n/a	D		n/a	D	D	D	D		n/a	D		n/a	D		n/a	D		n/a	D		n/a	D		n/a	D		n/a	D		n/a	D		n/a	D
7	Were skilled group moderators/ interviewers used?		N/A		n/a	N/A	D	D	N/A		n/a	N/A		n/a	N/A		n/a	D	D	D	N/A		n/a	N/A		n/a	N/A		n/a	N/A		n/a	N/A		n/a	N/A		n/a	N/A		n/a	N/A		n/a	N/A		n/a	N/A
8	Were the group meetings or interviews based on an appropriate topic or interview guide?		N/A		n/a	N/A	V	V	N/A		n/a	N/A		n/a	N/A		n/a	D	D	D	N/A		n/a	N/A		n/a	N/A		n/a	N/A		n/a	N/A		n/a	N/A		n/a	N/A		n/a	N/A		n/a	N/A		n/a	N/A
9	Were the group meetings or interviews recorded and transcribed verbatim?		N/A		n/a	N/A	D	D	N/A		n/a	N/A		n/a	N/A		n/a	D	D	D	N/A		n/a	N/A		n/a	N/A		n/a	N/A		n/a	N/A		n/a	N/A		n/a	N/A		n/a	N/A		n/a	N/A		n/a	N/A
10	Was an appropriate approach used to analyse the data?		N/A		n/a	N/A	D	D	N/A		n/a	N/A		n/a	N/A		n/a	A	A	A	N/A		n/a	N/A		n/a	N/A		n/a	N/A		n/a	N/A		n/a	N/A		n/a	N/A		n/a	N/A		n/a	N/A		n/a	N/A
11	Was at least part of the data coded independently?		N/A		n/a	N/A	D	D	N/A		n/a	N/A		n/a	N/A		n/a	D	D	D	N/A		n/a	N/A		n/a	N/A		n/a	N/A		n/a	N/A		n/a	N/A		n/a	N/A		n/a	N/A		n/a	N/A		n/a	N/A
12	Was data collection continued until saturation was reached?		N/A		n/a	N/A	D	D	N/A		n/a	N/A		n/a	N/A		n/a	D	D	D	N/A		n/a	N/A		n/a	N/A		n/a	N/A		n/a	N/A		n/a	N/A		n/a	N/A		n/a	N/A		n/a	N/A		n/a	N/A
13	For quantitative studies: was the sample size appropriate?		N/A		n/a	D	D	D	N/A		n/a	N/A		n/a	N/A		n/a	A	A	A	N/A		n/a	N/A		n/a	N/A		n/a	N/A		n/a	N/A		n/a	N/A		n/a	N/A		n/a	N/A		n/a	N/A		n/a	N/A
	SUBTOTAL QUALITY CONCEPT ELICITATION STUDY Lowest score of items 6-13		D		n/a	D	D	D	D		n/a	N/A		n/a	N/A		n/a	A	D	D	N/A		n/a	N/A		n/a	N/A		n/a	N/A		n/a	N/A		n/a	N/A		n/a	N/A		n/a	N/A		n/a	N/A		n/a	N/A
	TOTAL QUALITY OF THE PROM DESIGN Lowest score of items 1-13		I	I	I	D	D	D	D	I	I	I	I	I	I	I	I	D	I	D	I	I	I	D	I	I	D	I	I	D	I	I	D	I	I	D	I	I	D	I	I	D	I	I	D	I	I	D	I
1b. Cognitive interview study or other pilot test
			Rater 1	Rater 2	Consensus	Rater 1	Rater 2	Consensus	Rater 1	Rater 2	Consensus	Rater 1	Rater 2	Consensus	Rater 1	Rater 2	Consensus	Rater 1	Rater 2	Consensus	Rater 1	Rater 2	Consensus	Rater 1	Rater 2	Consensus	Rater 1	Rater 2	Consensus	Rater 1	Rater 2	Consensus	Rater 1	Rater 2	Consensus	Rater 1	Rater 2	Consensus	Rater 1	Rater 2	Consensus	Rater 1	Rater 2	Consensus	Rater 1	Rater 2	Consensus	Rater 1	Rater 2
14	Was a cognitive interview study or other pilot test performed? If NO skip items 15-35		Yes	V	V	No	I	I	No	I	I	Yes	V	V	No	I	I	Yes	V	V	No	I	I	No	I	I	No	I	I	Yes	V	V	Yes	V	V	No	I	I	No	I	I	No	I	I	No	I	I	No	I
General design requirements			Rater 1	Rater 2	Consensus	Rater 1	Rater 2	Consensus	Rater 1	Rater 2	Consensus	Rater 1	Rater 2	Consensus	Rater 1	Rater 2	Consensus	Rater 1	Rater 2	Consensus	Rater 1	Rater 2	Consensus	Rater 1	Rater 2	Consensus	Rater 1	Rater 2	Consensus	Rater 1	Rater 2	Consensus	Rater 1	Rater 2	Consensus	Rater 1	Rater 2	Consensus	Rater 1	Rater 2	Consensus	Rater 1	Rater 2	Consensus	Rater 1	Rater 2	Consensus	Rater 1	Rater 2
15	Was the cognitive interview study or other pilot test performed in a sample representing the target population?		D	D	D							D	D	D				A	A	A										A	A	A	V	V	V
Comprehensibility			Rater 1	Rater 2	Consensus	Rater 1	Rater 2	Consensus	Rater 1	Rater 2	Consensus	Rater 1	Rater 2	Consensus	Rater 1	Rater 2	Consensus	Rater 1	Rater 2	Consensus	Rater 1	Rater 2	Consensus	Rater 1	Rater 2	Consensus	Rater 1	Rater 2	Consensus	Rater 1	Rater 2	Consensus	Rater 1	Rater 2	Consensus	Rater 1	Rater 2	Consensus	Rater 1	Rater 2	Consensus	Rater 1	Rater 2	Consensus	Rater 1	Rater 2	Consensus	Rater 1	Rater 2
16	Were patients asked about the comprehensibility of the PROM? If NO or not clear, skip items 17-25		Yes	V	V							Yes	V	V				Yes	V	V										Yes	V	V	Yes	V	V
			Rater 1	Rater 2	Consensus	Rater 1	Rater 2	Consensus	Rater 1	Rater 2	Consensus	Rater 1	Rater 2	Consensus	Rater 1	Rater 2	Consensus	Rater 1	Rater 2	Consensus	Rater 1	Rater 2	Consensus	Rater 1	Rater 2	Consensus	Rater 1	Rater 2	Consensus	Rater 1	Rater 2	Consensus	Rater 1	Rater 2	Consensus	Rater 1	Rater 2	Consensus	Rater 1	Rater 2	Consensus	Rater 1	Rater 2	Consensus	Rater 1	Rater 2	Consensus	Rater 1	Rater 2
17	Were all items tested in their final form?		A	A	A							A	A	A				V	V	V										I	I	I	I	I	I
18	Was an appropriate qualitative method used to assess the comprehensibility of the PROM instructions, items, response options, and recall period?		D	D	D							D	D	D				V	A	V										D	D	D	D	D	D
19	Was each item tested in an appropriate number of patients?		D	D	D							D	A	A				V	V	V										D	D	D	A	D	A
20	Were skilled interviewers used?		D	D	D							D	D	D				V	V	V										D	D	D	D	D	D
21	Were the interviews based on an appropriate interview guide?		D	D	D							D	D	D				V	V	V										D	D	D	D	D	D
22	Were the interviews recorded and transcribed verbatim?		D	D	D							I	D	D				V	V	V										D	D	D	D	D	D
23	Was an appropriate approach used to analyse the data?		D	D	D							D	D	D				V	V	V										D	D	D	D	D	D
24	Were at least two researchers involved in the analysis?		D	D	D							D	D	D				D	D	D										D	D	D	D	D	D
25	Were problems regarding the comprehensibility of the PROM instructions, items, response options, and recall period appropriately addressed by adapting the PROM?		A	V	V							A	V	V				A	A	A										D	A	A	D	A	A
		SUBTOTAL QUALITY OF COMPREHENSIBILITY STUDY Lowest score of items 15-25	D	D	D							I	D	D				A	D	D										I	I	I	I	I	I
Comprehensiveness			Rater 1	Rater 2	Consensus	Rater 1	Rater 2	Consensus	Rater 1	Rater 2	Consensus	Rater 1	Rater 2	Consensus	Rater 1	Rater 2	Consensus	Rater 1	Rater 2	Consensus	Rater 1	Rater 2	Consensus	Rater 1	Rater 2	Consensus	Rater 1	Rater 2	Consensus	Rater 1	Rater 2	Consensus	Rater 1	Rater 2	Consensus	Rater 1	Rater 2	Consensus	Rater 1	Rater 2	Consensus	Rater 1	Rater 2	Consensus	Rater 1	Rater 2	Consensus	Rater 1	Rater 2
26	Were patients asked about the comprehensiveness of the PROM? If NO or not clear, skip items 27-35		Yes	V	V								D	D				No	D	D										No	D	D		D	D
			Rater 1	Rater 2	Consensus	Rater 1	Rater 2	Consensus	Rater 1	Rater 2	Consensus	Rater 1	Rater 2	Consensus	Rater 1	Rater 2	Consensus	Rater 1	Rater 2	Consensus	Rater 1	Rater 2	Consensus	Rater 1	Rater 2	Consensus	Rater 1	Rater 2	Consensus	Rater 1	Rater 2	Consensus	Rater 1	Rater 2	Consensus	Rater 1	Rater 2	Consensus	Rater 1	Rater 2	Consensus	Rater 1	Rater 2	Consensus	Rater 1	Rater 2	Consensus	Rater 1	Rater 2
27	Was the final set of items tested?		A	A	A
28	Was an appropriate method used for assessing the comprehensiveness of the PROM?		D	D	D
29	Was each item tested in an appropriate number of patients?		D	D	D
30	Were skilled interviewers used?		D	D	D
31	Were the interviews based on an appropriate interview guide?		D	D	D
32	Were the interviews recorded and transcribed verbatim?		D	D	D
33	Was an appropriate approach used to analyse the data?		D	D	D
34	Were at least two researchers involved in the analysis?		D	D	D
35	Were problems regarding the comprehensiveness of the PROM appropriately addressed by adapting the PROM?		A	V	V
	SUBTOTAL QUALITY OF COMPREHENSIVENESS STUDY Lowest score of items 15, 26-35		D	D	D								D	D					D	D											D	D		D	D
		TOTAL QUALITY OF THE PILOT STUDY Lowest score of items 14-35	D	D	D	I	I	I		I	I	I	D	D		I	I	D	D	D		I	I		I	I		I	I	I	I	I	I	I	I		I	I		I	I		I	I		I	I		I
		TOTAL QUALITY OF THE PROM DEVELOPMENT STUDY Lowest score of items 1-35	I	I	I	D	I	I	D	I	I	I	I	I	I	I	I	D	I	D	I	I	I	I	I	I	I	I	I	I	I	I	I	I	I	I	I	I	I	I	I		I	I	I	I	I	I	I
[truncated: 31 more columns]

## Sheet: Criteria content validity
Rating the content validity of the PROM
Complete one tabel per PROM (subscale)
Criteria for content validity
To fill in ratings use apostrophe (') before the + / - / ± / ? signs
Score: + = sufficient; - = insufficient; ? = indeterminate; ± = inconsistent
BDI		Dev study (from Powell et al., 2020)	Dev study (from Powell et al., 2020)	Dev study (from Powell et al., 2020)	Content validity study 1	Content validity study 1	Content validity study 1	Content validity study 22	Content validity study 22	Content validity study 22	Rating of reviewers	Rating of reviewers	Rating of reviewers	Rating of reviewers	OVERALL RATINGS PER PROM3	OVERALL RATINGS PER PROM3	OVERALL RATINGS PER PROM3	QUALITY OF EVIDENCE	QUALITY OF EVIDENCE	QUALITY OF EVIDENCE
		+ / - / ?	+ / - / ?	+ / - / ?	+ / - / ?	+ / - / ?	+ / - / ?	+ / - / ?	+ / - / ?	+ / - / ?	+ / - / ?	+ / - / ?	+ / - / ?	+ / - / ?	+ / - / ± / ?	+ / - / ± / ?	+ / - / ± / ?	High, moderate, low, very low	High, moderate, low, very low	High, moderate, low, very low
		Rater 1	Rater 2	Consensus	Rater 1	Rater 2	Consensus	Rater 1	Rater 2	Consensus	Rater 15	Rater 17	Rater 18	Consensus	Rater 1	Rater 2	Consensus	Rater 1	Rater 2	Consensus
Relevance
1	Are the included items relevant for the construct of interest?1	-	-	-							-	+	+	± (+)
2	Are the included items relevant for the target population of interest?1	-	-	-							-	+	+	± (+)
3	Are the included items relevant for the context of use of interest?1	-	-	-							-	+	+	± (+)
4	Are the response options appropriate?	-	-	-							-	+	+	± (+)
5	Is the recall period appropriate?	-	-	-							?	+	-	±
	RELEVANCE RATING (+ / - / ± / ?)	-	-	-							-	+	+	± (+)	±	±	±
Comprehensiveness
6	Are all key concepts included?	?	?	?							-	-	-	-
	COMPREHENSIVENESS RATING (+ / - / ± / ?)	?	?	?							-	-	-	-	-	-	-
Comprehensibility
7	Are the PROM instructions understood by the population of interest as intended?	?	?	?
8	Are the PROM items and response options understood by the population of interest as intended?	?	?	?
9	Are the PROM items appropriately worded?										+	+	+	+
10	Do the response options match the question?										?	+	+	+
	COMPREHENSIBILITY RATING (+ / - / ± / ?)	?	?	?							?	+	+	+	+	+	+
	CONTENT VALIDITY RATING (+ / - / ± / ?)	?	?	?							-	±	±	±	±	±	±	Very low	Very low	Very low
CarerQoL (7D)		Dev study	Dev study	Dev study	Content validity study 1	Content validity study 1	Content validity study 1	Content validity study 22	Content validity study 22	Content validity study 22	Rating of reviewers	Rating of reviewers	Rating of reviewers	Rating of reviewers	OVERALL RATINGS PER PROM3	OVERALL RATINGS PER PROM3	OVERALL RATINGS PER PROM3	QUALITY OF EVIDENCE	QUALITY OF EVIDENCE	QUALITY OF EVIDENCE
		+ / - / ?	+ / - / ?	+ / - / ?	+ / - / ?	+ / - / ?	+ / - / ?	+ / - / ?	+ / - / ?	+ / - / ?	+ / - / ?	+ / - / ?	+ / - / ?	+ / - / ?	+ / - / ± / ?	+ / - / ± / ?	+ / - / ± / ?	High, moderate, low, very low	High, moderate, low, very low	High, moderate, low, very low
		Rater 1	Rater 2	Consensus	Rater 1	Rater 2	Consensus	Rater 1	Rater 2	Consensus	Rater 12	Rater 13	Rater 14	Consensus	Rater 1	Rater 2	Consensus	Rater 1	Rater 2	Consensus
Relevance
1	Are the included items relevant for the construct of interest?1	-	-	-							+	-	+	± (+)
2	Are the included items relevant for the target population of interest?1	-	-	-							+	+	+	+
3	Are the included items relevant for the context of use of interest?1	+	+	+							+	-	+	± (+)
4	Are the response options appropriate?	+	+	+							-	-	+	± (-)
5	Is the recall period appropriate?	-	-	-							+	?	?	?
	RELEVANCE RATING (+ / - / ± / ?)	±	±	±							+	±	+	±	±	±	±
Comprehensiveness
6	Are all key concepts included?	+	+	+							?	-	+	±
	COMPREHENSIVENESS RATING (+ / - / ± / ?)	+	+	+							?	-	+	±	±	±	±
Comprehensibility
7	Are the PROM instructions understood by the population of interest as intended?	+	+	+
8	Are the PROM items and response options understood by the population of interest as intended?	+	+	+
9	Are the PROM items appropriately worded?										-	+	?	±
10	Do the response options match the question?										-	?	+	±
	COMPREHENSIBILITY RATING (+ / - / ± / ?)	+	+	+							-	?	?	±	±	±	±
	CONTENT VALIDITY RATING (+ / - / ± / ?)	?	+	+							±	±	+	±	±	±	±	Very low	Very low	Very low
CSI (13 item)		Dev study	Dev study	Dev study	Content validity study 1	Content validity study 1	Content validity study 1	Content validity study 22	Content validity study 22	Content validity study 22	Rating of reviewers	Rating of reviewers	Rating of reviewers	Rating of reviewers	OVERALL RATINGS PER PROM3	OVERALL RATINGS PER PROM3	OVERALL RATINGS PER PROM3	QUALITY OF EVIDENCE	QUALITY OF EVIDENCE	QUALITY OF EVIDENCE
		+ / - / ?	+ / - / ?	+ / - / ?	+ / - / ?	+ / - / ?	+ / - / ?	+ / - / ?	+ / - / ?	+ / - / ?	+ / - / ?	+ / - / ?	+ / - / ?	+ / - / ?	+ / - / ± / ?	+ / - / ± / ?	+ / - / ± / ?	High, moderate, low, very low	High, moderate, low, very low	High, moderate, low, very low
		Rater 1	Rater 2	Consensus	Rater 1	Rater 2	Consensus	Rater 1	Rater 2	Consensus	Rater 5	Rater 6	Rater 16	Consensus	Rater 1	Rater 2	Consensus	Rater 1	Rater 2	Consensus
Relevance
1	Are the included items relevant for the construct of interest?1	-	-	-							+	+	+	+
2	Are the included items relevant for the target population of interest?1	?	+	+							+	+	+	+
3	Are the included items relevant for the context of use of interest?1	+	+	+							+	+	-	± (+)
4	Are the response options appropriate?	-	-	-							+	?	-	±
5	Is the recall period appropriate?	-	-	-							?	+	-	±
	RELEVANCE RATING (+ / - / ± / ?)	±	±	±							+	+	±	±	±	±	±
Comprehensiveness
6	Are all key concepts included?	-	?	?							+	+	-	± (+)
	COMPREHENSIVENESS RATING (+ / - / ± / ?)	-	?	?							+	+	-	± (+)	±	±	±
Comprehensibility
7	Are the PROM instructions understood by the population of interest as intended?	-	?	?
8	Are the PROM items and response options understood by the population of interest as intended?	-	?	?
9	Are the PROM items appropriately worded?										+	-	-	± (-)
10	Do the response options match the question?										+	+	-	± (+)
	COMPREHENSIBILITY RATING (+ / - / ± / ?)	-	?	?							+	±	-	±	±	±	±
	CONTENT VALIDITY RATING (+ / - / ± / ?)		?	?							+	±	±	±	±	±	±	Very low	Very low	Very low
CSI+ (18 item)		Dev study	Dev study	Dev study	Content validity study 1	Content validity study 1	Content validity study 1	Content validity study 22	Content validity study 22	Content validity study 22	Rating of reviewers	Rating of reviewers	Rating of reviewers	Rating of reviewers	OVERALL RATINGS PER PROM3	OVERALL RATINGS PER PROM3	OVERALL RATINGS PER PROM3	QUALITY OF EVIDENCE	QUALITY OF EVIDENCE	QUALITY OF EVIDENCE
		+ / - / ?	+ / - / ?	+ / - / ?	+ / - / ?	+ / - / ?	+ / - / ?	+ / - / ?	+ / - / ?	+ / - / ?	+ / - / ?	+ / - / ?	+ / - / ?	+ / - / ?	+ / - / ± / ?	+ / - / ± / ?	+ / - / ± / ?	High, moderate, low, very low	High, moderate, low, very low	High, moderate, low, very low
		Rater 1	Rater 2	Consensus	Rater 1	Rater 2	Consensus	Rater 1	Rater 2	Consensus	Rater 2	Rater 3	Rater 10	Consensus	Rater 1	Rater 2	Consensus	Rater 1	Rater 2	Consensus
Relevance
1	Are the included items relevant for the construct of interest?1	-	-	-							+	-	?	±
2	Are the included items relevant for the target population of interest?1	-	-	-							?	-	+	±
3	Are the included items relevant for the context of use of interest?1	+	+	+							-	-	+	± (-)
4	Are the response options appropriate?	-	-	-							-	-	?	-
5	Is the recall period appropriate?	-	-	-							+	-	+	± (+)
	RELEVANCE RATING (+ / - / ± / ?)	-	-	-							±	-	±	±	±	±	±
Comprehensiveness
6	Are all key concepts included?	-	?	?							?	-	+	±
	COMPREHENSIVENESS RATING (+ / - / ± / ?)	-	?	?							?	-	+	±	±	±	±
Comprehensibility
7	Are the PROM instructions understood by the population of interest as intended?	-	?	?
8	Are the PROM items and response options understood by the population of interest as intended?	-	?	?
9	Are the PROM items appropriately worded?										-	-	-	-
10	Do the response options match the question?										?	-	-	-
	COMPREHENSIBILITY RATING (+ / - / ± / ?)	-	?	?							?	-	-	-	-	-	-
	CONTENT VALIDITY RATING (+ / - / ± / ?)	-	?	?							?	-	±	±	±	±	±	Very low	Very low	Very low
CWBS (45 item)		Dev study	Dev study	Dev study	Content validity study 1	Content validity study 1	Content validity study 1	Content validity study 22	Content validity study 22	Content validity study 22	Rating of reviewers	Rating of reviewers	Rating of reviewers	Rating of reviewers	Rating of reviewers	Rating of reviewers	OVERALL RATINGS PER PROM3	OVERALL RATINGS PER PROM3	OVERALL RATINGS PER PROM3	QUALITY OF EVIDENCE	QUALITY OF EVIDENCE	QUALITY OF EVIDENCE
		+ / - / ?	+ / - / ?	+ / - / ?	+ / - / ?	+ / - / ?	+ / - / ?	+ / - / ?	+ / - / ?	+ / - / ?	+ / - / ?	+ / - / ?	+ / - / ?	+ / - / ?	+ / - / ?	+ / - / ?	+ / - / ± / ?	+ / - / ± / ?	+ / - / ± / ?	High, moderate, low, very low	High, moderate, low, very low	High, moderate, low, very low
		Rater 1	Rater 2	Consensus	Rater 1	Rater 2	Consensus	Rater 1	Rater 2	Consensus	Rater 4	Rater 7	Rater 8	Rater 10	Rater 11	Consensus	Rater 1	Rater 2	Consensus	Rater 1	Rater 2	Consensus
Relevance
1	Are the included items relevant for the construct of interest?1	+	+	+							-	+	+	-	+	± (+)
2	Are the included items relevant for the target population of interest?1	-	-	-							-	?	+	+	+	+
3	Are the included items relevant for the context of use of interest?1	+	+	+							-	+	+	-	+	± (+)
4	Are the response options appropriate?	-	-	-							-	+	+	-	+	± (+)
5	Is the recall period appropriate?	-	-	-							-	+	+	?	+	+
	RELEVANCE RATING (+ / - / ± / ?)	±	±	±							-	±	+	±	+	± (+)	±	±	±
Comprehensiveness
6	Are all key concepts included?	-	?	?							-	+	+	-	-	± (-)
	COMPREHENSIVENESS RATING (+ / - / ± / ?)	-	?	?							-	+	+	-	-	± (-)	±	±	±
Comprehensibility
7	Are the PROM instructions understood by the population of interest as intended?	+	+	+
8	Are the PROM items and response options understood by the population of interest as intended?	+	+	+
9	Are the PROM items appropriately worded?										-	+	+	?	+	+
10	Do the response options match the question?										-	+	+	+	+	+
	COMPREHENSIBILITY RATING (+ / - / ± / ?)	+	+	+							-	+	+	?	+	+	+	+	+
	CONTENT VALIDITY RATING (+ / - / ± / ?)	±	±	±							-	+	+	±	±	±	±	±	±	Very low	Very low	Very low
DUKE (17 item)		Dev study	Dev study	Dev study	Content validity study 1	Content validity study 1	Content validity study 1	Content validity study 22	Content validity study 22	Content validity study 22	Rating of reviewers	Rating of reviewers	Rating of reviewers	Rating of reviewers	OVERALL RATINGS PER PROM3	OVERALL RATINGS PER PROM3	OVERALL RATINGS PER PROM3	QUALITY OF EVIDENCE	QUALITY OF EVIDENCE	QUALITY OF EVIDENCE
		+ / - / ?	+ / - / ?	+ / - / ?	+ / - / ?	+ / - / ?	+ / - / ?	+ / - / ?	+ / - / ?	+ / - / ?	+ / - / ?	+ / - / ?	+ / - / ?	+ / - / ?	+ / - / ± / ?	+ / - / ± / ?	+ / - / ± / ?	High, moderate, low, very low	High, moderate, low, very low	High, moderate, low, very low
		Rater 1	Rater 2	Consensus	Rater 1	Rater 2	Consensus	Rater 1	Rater 2	Consensus	Rater 12	Rater 13	Rater 14	Consensus	Rater 1	Rater 2	Consensus	Rater 1	Rater 2	Consensus
Relevance
1	Are the included items relevant for the construct of interest?1	+	+	+							+	-	+	± (+)
2	Are the included items relevant for the target population of interest?1	-	-	-							+	-	+	± (+)
3	Are the included items relevant for the context of use of interest?1	+	+	+							+	-	+	± (+)
4	Are the response options appropriate?	-	-	-							+	+	+	+
5	Is the recall period appropriate?	-	-	-							+	+	+	+
	RELEVANCE RATING (+ / - / ± / ?)	±	±	±							+	±	+	± (+)	±	±	±
Comprehensiveness
6	Are all key concepts included?	-	?	?							+	-	+	± (+)
	COMPREHENSIVENESS RATING (+ / - / ± / ?)	-	?	?							+	-	+	± (+)	±	±	±
Comprehensibility
7	Are the PROM instructions understood by the population of interest as intended?	-	?	?
8	Are the PROM items and response options understood by the population of interest as intended?	-	?	?
9	Are the PROM items appropriately worded?										+	-	+	± (+)
10	Do the response options match the question?										+	?	+	+
	COMPREHENSIBILITY RATING (+ / - / ± / ?)	-	?	?							+	?	+	± (+)	±	±	±
	CONTENT VALIDITY RATING (+ / - / ± / ?)	-	?	?							+	±	+	±	±	±	±	Very low	Very low	Very low
EQ-5D (3L)		Dev study (from Powell et al., 2020)	Dev study (from Powell et al., 2020)	Dev study (from Powell et al., 2020)	Content validity study 1	Content validity study 1	Content validity study 1	Content validity study 22	Content validity study 22	Content validity study 22	Rating of reviewers	Rating of reviewers	Rating of reviewers	Rating of reviewers	OVERALL RATINGS PER PROM3	OVERALL RATINGS PER PROM3	OVERALL RATINGS PER PROM3	QUALITY OF EVIDENCE	QUALITY OF EVIDENCE	QUALITY OF EVIDENCE
		+ / - / ?	+ / - / ?	+ / - / ?	+ / - / ?	+ / - / ?	+ / - / ?	+ / - / ?	+ / - / ?	+ / - / ?	+ / - / ?	+ / - / ?	+ / - / ?	+ / - / ?	+ / - / ± / ?	+ / - / ± / ?	+ / - / ± / ?	High, moderate, low, very low	High, moderate, low, very low	High, moderate, low, very low
		Rater 1	Rater 2	Consensus	Rater 1	Rater 2	Consensus	Rater 1	Rater 2	Consensus	Rater 1	Rater 2	Rater 3	Consensus	Rater 1	Rater 2	Consensus	Rater 1	Rater 2	Consensus
Relevance
1	Are the included items relevant for the construct of interest?1	?	?	?							?	+	?	?
2	Are the included items relevant for the target population of interest?1	?	?	?							-	+	?	±
3	Are the included items relevant for the context of use of interest?1	?	?	?							-	?	+	±
4	Are the response options appropriate?	?	?	?							-	?	?	?
5	Is the recall period appropriate?	?	?	?							-	+	-	± (-)
	RELEVANCE RATING (+ / - / ± / ?)	?	?	?							±	?	?	±	±	±	±
Comprehensiveness
6	Are all key concepts included?	?	?	?							-	?	-	-
	COMPREHENSIVENESS RATING (+ / - / ± / ?)	?	?	?							-	?	-	-	-	-	-
Comprehensibility
7	Are the PROM instructions understood by the population of interest as intended?	?	?	?
8	Are the PROM items and response options understood by the population of interest as intended?	?	?	?
9	Are the PROM items appropriately worded?										+	+	+	+
10	Do the response options match the question?										+	+	-	± (+)
	COMPREHENSIBILITY RATING (+ / - / ± / ?)	?	?	?							+	+	±	± (+)	±	±	±
	CONTENT VALIDITY RATING (+ / - / ± / ?)	?	?	?							±	?	±	±	±	±	±	Very low	Very low	Very low
EQ-5D (5L)		Dev study	Dev study	Dev study	Content validity study 1	Content validity study 1	Content validity study 1	Content validity study 22	Content validity study 22	Content validity study 22	Rating of reviewers	Rating of reviewers	Rating of reviewers	Rating of reviewers	OVERALL RATINGS PER PROM3	OVERALL RATINGS PER PROM3	OVERALL RATINGS PER PROM3	QUALITY OF EVIDENCE	QUALITY OF EVIDENCE	QUALITY OF EVIDENCE
		+ / - / ?	+ / - / ?	+ / - / ?	+ / - / ?	+ / - / ?	+ / - / ?	+ / - / ?	+ / - / ?	+ / - / ?	+ / - / ?	+ / - / ?	+ / - / ?	+ / - / ?	+ / - / ± / ?	+ / - / ± / ?	+ / - / ± / ?	High, moderate, low, very low	High, moderate, low, very low	High, moderate, low, very low
		Rater 1	Rater 2	Consensus	Rater 1	Rater 2	Consensus	Rater 1	Rater 2	Consensus	Rater 5	Rater 6	Rater 16	Consensus	Rater 1	Rater 2	Consensus	Rater 1	Rater 2	Consensus
Relevance
1	Are the included items relevant for the construct of interest?1	+	+	+							+	-	-	± (-)
2	Are the included items relevant for the target population of interest?1	-	-	-							+	-	-	± (-)
3	Are the included items relevant for the context of use of interest?1	-	-	-							+	-	-	± (-)
4	Are the response options appropriate?	+	+	+							+	+	-	± (+)
5	Is the recall period appropriate?	-	-	-							+	+	-	± (+)
	RELEVANCE RATING (+ / - / ± / ?)	±	±	±							+	±	-	±	±	±	±
Comprehensiveness
6	Are all key concepts included?	?	?	?							+	+	-	± (+)
	COMPREHENSIVENESS RATING (+ / - / ± / ?)	?	?	?							+	+	-	± (+)	±	±	±
Comprehensibility
7	Are the PROM instructions understood by the population of interest as intended?	+	+	+
8	Are the PROM items and response options understood by the population of interest as intended?	+	+	+
9	Are the PROM items appropriately worded?										+	+	-	± (+)
10	Do the response options match the question?										+	+	-	± (+)
	COMPREHENSIBILITY RATING (+ / - / ± / ?)	+	+	+							+	+	-	± (+)	±	±	±
	CONTENT VALIDITY RATING (+ / - / ± / ?)	±	±	±							+	+	-	±	±	±	±	Low	Low	Low
ESS (8 item)		Dev study	Dev study	Dev study	Content validity study 1	Content validity study 1	Content validity study 1	Content validity study 22	Content validity study 22	Content validity study 22	Rating of reviewers	Rating of reviewers	Rating of reviewers	Rating of reviewers	OVERALL RATINGS PER PROM3	OVERALL RATINGS PER PROM3	OVERALL RATINGS PER PROM3	QUALITY OF EVIDENCE	QUALITY OF EVIDENCE	QUALITY OF EVIDENCE
		+ / - / ?	+ / - / ?	+ / - / ?	+ / - / ?	+ / - / ?	+ / - / ?	+ / - / ?	+ / - / ?	+ / - / ?	+ / - / ?	+ / - / ?	+ / - / ?	+ / - / ?	+ / - / ± / ?	+ / - / ± / ?	+ / - / ± / ?	High, moderate, low, very low	High, moderate, low, very low	High, moderate, low, very low
		Rater 1	Rater 2	Consensus	Rater 1	Rater 2	Consensus	Rater 1	Rater 2	Consensus	Rater 12	Rater 13	Rater 14	Consensus	Rater 1	Rater 2	Consensus	Rater 1	Rater 2	Consensus
Relevance
1	Are the included items relevant for the construct of interest?1	+	+	+							-	-	+	± (-)
2	Are the included items relevant for the target population of interest?1	-	-	-							-	-	+	± (-)
3	Are the included items relevant for the context of use of interest?1	-	+	-							-	-	+	± (-)
4	Are the response options appropriate?	-	-	-							+	+	+	+
5	Is the recall period appropriate?	-	-	-							-	?	+	±
	RELEVANCE RATING (+ / - / ± / ?)	±	±	±							-	±	+	±	±	±	±
Comprehensiveness
6	Are all key concepts included?	-	?	?							-	-	+	± (-)
	COMPREHENSIVENESS RATING (+ / - / ± / ?)	-	?	?							-	-	+	± (-)	±	±	±
Comprehensibility
7	Are the PROM instructions understood by the population of interest as intended?	-	?	?
8	Are the PROM items and response options understood by the population of interest as intended?	-	?	?
9	Are the PROM items appropriately worded?										+	+	+	+
10	Do the response options match the question?										+	+	+	+
	COMPREHENSIBILITY RATING (+ / - / ± / ?)	-	?	?							+	+	+	+	+	+	+
	CONTENT VALIDITY RATING (+ / - / ± / ?)	-	?	?							±	±	+	±	±	±	±	Very low	Very low	Very low
ESSI		Dev study	Dev study	Dev study	Content validity study 1	Content validity study 1	Content validity study 1	Content validity study 22	Content validity study 22	Content validity study 22	Rating of reviewers	Rating of reviewers	Rating of reviewers	Rating of reviewers	OVERALL RATINGS PER PROM3	OVERALL RATINGS PER PROM3	OVERALL RATINGS PER PROM3	QUALITY OF EVIDENCE	QUALITY OF EVIDENCE	QUALITY OF EVIDENCE
		+ / - / ?	+ / - / ?	+ / - / ?	+ / - / ?	+ / - / ?	+ / - / ?	+ / - / ?	+ / - / ?	+ / - / ?	+ / - / ?	+ / - / ?	+ / - / ?	+ / - / ?	+ / - / ± / ?	+ / - / ± / ?	+ / - / ± / ?	High, moderate, low, very low	High, moderate, low, very low	High, moderate, low, very low
		Rater 1	Rater 2	Consensus	Rater 1	Rater 2	Consensus	Rater 1	Rater 2	Consensus	Rater 5	Rater 6	Rater 16	Consensus	Rater 1	Rater 2	Consensus	Rater 1	Rater 2	Consensus
Relevance
1	Are the included items relevant for the construct of interest?1	-	-	-							+	+	-	± (+)
2	Are the included items relevant for the target population of interest?1	-	-	-							+	+	-	± (+)
3	Are the included items relevant for the context of use of interest?1	+	+	+							+	?	-	±
4	Are the response options appropriate?	+	+	+							+	+	-	± (+)
5	Is the recall period appropriate?	-	-	-							?	+	-	±
	RELEVANCE RATING (+ / - / ± / ?)	±	±	±							+	+	-	±	±	±	±
Comprehensiveness
6	Are all key concepts included?	-	?	?							+	-	-	± (-)
	COMPREHENSIVENESS RATING (+ / - / ± / ?)	-	?	?							+	-	-	± (-)	±	±	±
Comprehensibility
7	Are the PROM instructions understood by the population of interest as intended?	-	?	?
8	Are the PROM items and response options understood by the population of interest as intended?	-	?	?
9	Are the PROM items appropriately worded?										+	-	-	± (-)
10	Do the response options match the question?										+	+	+	+
	COMPREHENSIBILITY RATING (+ / - / ± / ?)	-	?	?							+	±	±	±	±	±	±
	CONTENT VALIDITY RATING (+ / - / ± / ?)	-	?	?							+	±	-	±	±	±	±	Very low	Very low	Very low
FAPGAR (5 item)		Dev study	Dev study	Dev study	Content validity study 1	Content validity study 1	Content validity study 1	Content validity study 22	Content validity study 22	Content validity study 22	Rating of reviewers	Rating of reviewers	Rating of reviewers	Rating of reviewers	OVERALL RATINGS PER PROM3	OVERALL RATINGS PER PROM3	OVERALL RATINGS PER PROM3	QUALITY OF EVIDENCE	QUALITY OF EVIDENCE	QUALITY OF EVIDENCE
		+ / - / ?	+ / - / ?	+ / - / ?	+ / - / ?	+ / - / ?	+ / - / ?	+ / - / ?	+ / - / ?	+ / - / ?	+ / - / ?	+ / - / ?	+ / - / ?	+ / - / ?	+ / - / ± / ?	+ / - / ± / ?	+ / - / ± / ?	High, moderate, low, very low	High, moderate, low, very low	High, moderate, low, very low
		Rater 1	Rater 2	Consensus	Rater 1	Rater 2	Consensus	Rater 1	Rater 2	Consensus	Rater 5	Rater 6	Rater 16	Consensus	Rater 1	Rater 2	Consensus	Rater 1	Rater 2	Consensus
Relevance
1	Are the included items relevant for the construct of interest?1	+	+	+							+	-	-	± (-)
2	Are the included items relevant for the target population of interest?1	-	-	-							+	+	-	± (+)
3	Are the included items relevant for the context of use of interest?1	+	+	+							+	-	-	± (-)
4	Are the response options appropriate?	-	-	-							+	+	-	± (+)
5	Is the recall period appropriate?	-	-	-							?	+	-	±
	RELEVANCE RATING (+ / - / ± / ?)	±	±	±							+	±	-	±	±	±	±
Comprehensiveness
6	Are all key concepts included?	-	?	?							+	-	-	± (-)
	COMPREHENSIVENESS RATING (+ / - / ± / ?)	-	?	?							+	-	-	± (-)	±	±	±
Comprehensibility
7	Are the PROM instructions understood by the population of interest as intended?	-	?	?
8	Are the PROM items and response options understood by the population of interest as intended?	-	?	?
9	Are the PROM items appropriately worded?										+	-	-	± (-)
10	Do the response options match the question?										+	+	-	± (+)
	COMPREHENSIBILITY RATING (+ / - / ± / ?)	-	?	?							+	±	-	±	±	±	±
	CONTENT VALIDITY RATING (+ / - / ± / ?)	-	?	?							+	±	-	±	±	±	±	Very low	Very low	Very low
FPQ (34 + 2 items)		Dev study	Dev study	Dev study	Content validity study 1	Content validity study 1	Content validity study 1	Content validity study 22	Content validity study 22	Content validity study 22	Rating of reviewers	Rating of reviewers	Rating of reviewers	Rating of reviewers	Rating of reviewers	Rating of reviewers	OVERALL RATINGS PER PROM3	OVERALL RATINGS PER PROM3	OVERALL RATINGS PER PROM3	QUALITY OF EVIDENCE	QUALITY OF EVIDENCE	QUALITY OF EVIDENCE
		+ / - / ?	+ / - / ?	+ / - / ?	+ / - / ?	+ / - / ?	+ / - / ?	+ / - / ?	+ / - / ?	+ / - / ?	+ / - / ?	+ / - / ?	+ / - / ?	+ / - / ?	+ / - / ?	+ / - / ?	+ / - / ± / ?	+ / - / ± / ?	+ / - / ± / ?	High, moderate, low, very low	High, moderate, low, very low	High, moderate, low, very low
		Rater 1	Rater 2	Consensus	Rater 1	Rater 2	Consensus	Rater 1	Rater 2	Consensus	Rater 4	Rater 7	Rater 8	Rater 10	Rater 11	Consensus	Rater 1	Rater 2	Consensus	Rater 1	Rater 2	Consensus
Relevance
1	Are the included items relevant for the construct of interest?1	+	+	+							+	+	+	?	-	+
2	Are the included items relevant for the target population of interest?1	-	-	-							+	+	+	+	-	+
3	Are the included items relevant for the context of use of interest?1	+	+	+							+	+	?	-	-	±
4	Are the response options appropriate?	-	-	-							?	?	?	-	+	±
5	Is the recall period appropriate?	-	-	-							?	?	-	+	+	±
	RELEVANCE RATING (+ / - / ± / ?)	±	±	±							?	?	?	±	±	±	±	±	±
Comprehensiveness
6	Are all key concepts included?	-	?	?							+	+	?	?	-	±
	COMPREHENSIVENESS RATING (+ / - / ± / ?)	-	?	?							+	+	?	?	-	±	±	±	±
Comprehensibility
7	Are the PROM instructions understood by the population of interest as intended?	-	?	?
8	Are the PROM items and response options understood by the population of interest as intended?	-	?	?
9	Are the PROM items appropriately worded?										-	+	+	-	-	± (-)
10	Do the response options match the question?										?	+	?	?	+	±
	COMPREHENSIBILITY RATING (+ / - / ± / ?)	-	?	?							?	+	?	?	±	±	±	±	±
	CONTENT VALIDITY RATING (+ / - / ± / ?)	-	?	?							?	+	?	?	±	±	±	±	±	Very low	Very low	Very low
FSFI (19 items)		Dev study	Dev study	Dev study	Content validity study 1	Content validity study 1	Content validity study 1	Content validity study 22	Content validity study 22	Content validity study 22	Rating of reviewers	Rating of reviewers	Rating of reviewers	Rating of reviewers	Rating of reviewers	Rating of reviewers	OVERALL RATINGS PER PROM3	OVERALL RATINGS PER PROM3	OVERALL RATINGS PER PROM3	QUALITY OF EVIDENCE	QUALITY OF EVIDENCE	QUALITY OF EVIDENCE
		+ / - / ?	+ / - / ?	+ / - / ?	+ / - / ?	+ / - / ?	+ / - / ?	+ / - / ?	+ / - / ?	+ / - / ?	+ / - / ?	+ / - / ?	+ / - / ?	+ / - / ?	+ / - / ?	+ / - / ?	+ / - / ± / ?	+ / - / ± / ?	+ / - / ± / ?	High, moderate, low, very low	High, moderate, low, very low	High, moderate, low, very low
		Rater 1	Rater 2	Consensus	Rater 1	Rater 2	Consensus	Rater 1	Rater 2	Consensus	Rater 4	Rater 7	Rater 8	Rater 10	Rater 11	Consensus	Rater 1	Rater 2	Consensus	Rater 1	Rater 2	Consensus
Relevance
1	Are the included items relevant for the construct of interest?1	+	+	+							-	+	?	-	?	±
2	Are the included items relevant for the target population of interest?1	-	-	-							-	+	+	?	?	±
3	Are the included items relevant for the context of use of interest?1	+	+	+							-	+	-	-	-	-
4	Are the response options appropriate?	-	-	-							-	+	+	+	+	+
5	Is the recall period appropriate?	-	-	-							-	?	-	?	-	± (-)
	RELEVANCE RATING (+ / - / ± / ?)	±	±	±							-	+	±	?	?	±	±	±	±
Comprehensiveness
6	Are all key concepts included?	-	?	?							-	?	-	-	-	-
	COMPREHENSIVENESS RATING (+ / - / ± / ?)	-	?	?							-	?	-	-	-	-	-	-	-
Comprehensibility
7	Are the PROM instructions understood by the population of interest as intended?	-	?	?
8	Are the PROM items and response options understood by the population of interest as intended?	-	?	?
9	Are the PROM items appropriately worded?										-	?	+	+	+	± (+)
10	Do the response options match the question?										-	-	+	+	-	± (-)
	COMPREHENSIBILITY RATING (+ / - / ± / ?)	-	?	?							-	?	+	+	±	±	±	±	±
	CONTENT VALIDITY RATING (+ / - / ± / ?)	-	?	?							-	?	±	±	±	±	±	±	±	Very low	Very low	Very low
HADS		Dev study (from Powell et al., 2020)	Dev study (from Powell et al., 2020)	Dev study (from Powell et al., 2020)	Content validity study 1	Content validity study 1	Content validity study 1	Content validity study 22	Content validity study 22	Content validity study 22	Rating of reviewers	Rating of reviewers	Rating of reviewers	Rating of reviewers	OVERALL RATINGS PER PROM3	OVERALL RATINGS PER PROM3	OVERALL RATINGS PER PROM3	QUALITY OF EVIDENCE	QUALITY OF EVIDENCE	QUALITY OF EVIDENCE
		+ / - / ?	+ / - / ?	+ / - / ?	+ / - / ?	+ / - / ?	+ / - / ?	+ / - / ?	+ / - / ?	+ / - / ?	+ / - / ?	+ / - / ?	+ / - / ?	+ / - / ?	+ / - / ± / ?	+ / - / ± / ?	+ / - / ± / ?	High, moderate, low, very low	High, moderate, low, very low	High, moderate, low, very low
		Rater 1	Rater 2	Consensus	Rater 1	Rater 2	Consensus	Rater 1	Rater 2	Consensus	Rater 15	Rater 17	Rater 18	Consensus	Rater 1	Rater 2	Consensus	Rater 1	Rater 2	Consensus
Relevance
1	Are the included items relevant for the construct of interest?1	-	-	-							-	+	+	± (+)
2	Are the included items relevant for the target population of interest?1	-	-	-							-	+	+	± (+)
3	Are the included items relevant for the context of use of interest?1	+	+	+							-	+	+	± (+)
4	Are the response options appropriate?	-	-	-							+	+	+	+
5	Is the recall period appropriate?	-	-	-							-	+	+	± (+)
	RELEVANCE RATING (+ / - / ± / ?)	-	-	-							-	+	+	± (+)	±	±	±
Comprehensiveness
6	Are all key concepts included?	?	?	?							-	-	-	-
	COMPREHENSIVENESS RATING (+ / - / ± / ?)	?	?	?							-	-	-	-	-	-	-
Comprehensibility
7	Are the PROM instructions understood by the population of interest as intended?	?	?	?
8	Are the PROM items and response options understood by the population of interest as intended?	?	?	?
9	Are the PROM items appropriately worded?										+	+	+	+
10	Do the response options match the question?										?	+	+	+
	COMPREHENSIBILITY RATING (+ / - / ± / ?)	?	?	?							?	+	+	+	+	+	+
	CONTENT VALIDITY RATING (+ / - / ± / ?)	?	?	?							-	±	±	±	±	±	±	Very low	Very low	Very low
K6 (6 item)		Dev study	Dev study	Dev study	Content validity study 1	Content validity study 1	Content validity study 1	Content validity study 22	Content validity study 22	Content validity study 22	Rating of reviewers	Rating of reviewers	Rating of reviewers	Rating of reviewers	OVERALL RATINGS PER PROM3	OVERALL RATINGS PER PROM3	OVERALL RATINGS PER PROM3	QUALITY OF EVIDENCE	QUALITY OF EVIDENCE	QUALITY OF EVIDENCE
		+ / - / ?	+ / - / ?	+ / - / ?	+ / - / ?	+ / - / ?	+ / - / ?	+ / - / ?	+ / - / ?	+ / - / ?	+ / - / ?	+ / - / ?	+ / - / ?	+ / - / ?	+ / - / ± / ?	+ / - / ± / ?	+ / - / ± / ?	High, moderate, low, very low	High, moderate, low, very low	High, moderate, low, very low
		Rater 1	Rater 2	Consensus	Rater 1	Rater 2	Consensus	Rater 1	Rater 2	Consensus	Rater 5	Rater 6	Rater 16	Consensus	Rater 1	Rater 2	Consensus	Rater 1	Rater 2	Consensus
Relevance
1	Are the included items relevant for the construct of interest?1	+	+	+							+	?	+	+
2	Are the included items relevant for the target population of interest?1	-	-	-							+	?	+	+
3	Are the included items relevant for the context of use of interest?1	+	+	+							+	?	+	+
4	Are the response options appropriate?	-	-	-							+	?	+	+
5	Is the recall period appropriate?	-	-	-							+	-	+	± (+)
	RELEVANCE RATING (+ / - / ± / ?)	±	±	±							+	?	+	+	+	+	+
Comprehensiveness
6	Are all key concepts included?	-	?	?							+	?	-	±
	COMPREHENSIVENESS RATING (+ / - / ± / ?)	-	?	?							+	?	-	±	±	±	±
Comprehensibility
7	Are the PROM instructions understood by the population of interest as intended?	-	?	?
8	Are the PROM items and response options understood by the population of interest as intended?	-	?	?
9	Are the PROM items appropriately worded?										+	-	+	± (+)
10	Do the response options match the question?										+	?	+	+
	COMPREHENSIBILITY RATING (+ / - / ± / ?)	-	?	?							+	?	+	± (+)	±	±	±
	CONTENT VALIDITY RATING (+ / - / ± / ?)	-	?	?							+	?	±	±	±	±	±	Very low	Very low	Very low
PAS (20 item)		Dev study	Dev study	Dev study	Content validity study 1	Content validity study 1	Content validity study 1	Content validity study 22	Content validity study 22	Content validity study 22	Rating of reviewers	Rating of reviewers	Rating of reviewers	Rating of reviewers	Rating of reviewers	Rating of reviewers	OVERALL RATINGS PER PROM3	OVERALL RATINGS PER PROM3	OVERALL RATINGS PER PROM3	QUALITY OF EVIDENCE	QUALITY OF EVIDENCE	QUALITY OF EVIDENCE
		+ / - / ?	+ / - / ?	+ / - / ?	+ / - / ?	+ / - / ?	+ / - / ?	+ / - / ?	+ / - / ?	+ / - / ?	+ / - / ?	+ / - / ?	+ / - / ?	+ / - / ?	+ / - / ?	+ / - / ?	+ / - / ± / ?	+ / - / ± / ?	+ / - / ± / ?	High, moderate, low, very low	High, moderate, low, very low	High, moderate, low, very low
		Rater 1	Rater 2	Consensus	Rater 1	Rater 2	Consensus	Rater 1	Rater 2	Consensus	Rater 4	Rater 7	Rater 8	Rater 10	Rater 11	Consensus	Rater 1	Rater 2	Consensus	Rater 1	Rater 2	Consensus
Relevance
1	Are the included items relevant for the construct of interest?1	+	+	+							+	+	+	?	+	+
2	Are the included items relevant for the target population of interest?1	-	-	-							+	+	+	+	+	+
3	Are the included items relevant for the context of use of interest?1	+	+	+							+	+	+	?	-	+
4	Are the response options appropriate?	-	-	-							+	?	+	+	+	+
5	Is the recall period appropriate?	-	-	-							?	+	+	-	-	±
	RELEVANCE RATING (+ / - / ± / ?)	±	±	±							+	+	+	?	±	+	+	+	+
Comprehensiveness
6	Are all key concepts included?	-	?	?							-	+	?	-	-	-
	COMPREHENSIVENESS RATING (+ / - / ± / ?)	-	?	?							-	+	?	-	-	-	-	-	-
Comprehensibility
7	Are the PROM instructions understood by the population of interest as intended?	-	?	?
8	Are the PROM items and response options understood by the population of interest as intended?	-	?	?
9	Are the PROM items appropriately worded?										+	?	+	?	+	± (+)
10	Do the response options match the question?										+	?	+	-	+	+
	COMPREHENSIBILITY RATING (+ / - / ± / ?)	-	?	?							+	?	+	?	+	± (+)	±	±	±
	CONTENT VALIDITY RATING (+ / - / ± / ?)	-	?	?							±	+	+	?	±	±	±	±	±	Very low	Very low	Very low
PedsQL FIM (2.0)		Dev study	Dev study	Dev study	Content validity study 1	Content validity study 1	Content validity study 1	Content validity study 22	Content validity study 22	Content validity study 22	Rating of reviewers	Rating of reviewers	Rating of reviewers	Rating of reviewers	Rating of reviewers	Rating of reviewers	Rating of reviewers	Rating of reviewers	OVERALL RATINGS PER PROM3	OVERALL RATINGS PER PROM3	OVERALL RATINGS PER PROM3	QUALITY OF EVIDENCE	QUALITY OF EVIDENCE	QUALITY OF EVIDENCE
		+ / - / ?	+ / - / ?	+ / - / ?	+ / - / ?	+ / - / ?	+ / - / ?	+ / - / ?	+ / - / ?	+ / - / ?	+ / - / ?	+ / - / ?	+ / - / ?	+ / - / ?	+ / - / ?	+ / - / ?	+ / - / ?	+ / - / ?	+ / - / ± / ?	+ / - / ± / ?	+ / - / ± / ?	High, moderate, low, very low	High, moderate, low, very low	High, moderate, low, very low
		Rater 1	Rater 2	Consensus	Rater 1	Rater 2	Consensus	Rater 1	Rater 2	Consensus	Rater 15	Rater 17	Rater 18	Rater 15	Rater 17	Rater 18	Consensus	Consensus	Rater 1	Rater 2	Consensus	Rater 1	Rater 2	Consensus
Relevance											ONE MONTH	ONE MONTH	ONE MONTH	7 DAY	7 DAY	7 DAY	ONE MONTH	7 DAY
1	Are the included items relevant for the construct of interest?1	-	-	-							+	+	+				+	+
2	Are the included items relevant for the target population of interest?1	-	-	-							+	+	+				+	+
3	Are the included items relevant for the context of use of interest?1	-	-	-							+	+	+				+	+
4	Are the response options appropriate?	-	-	-							+	+	+				+	+
5	Is the recall period appropriate?	-	-	-							+	+	+	+	?	-	+	±
	RELEVANCE RATING (+ / - / ± / ?)	-	-	-							+	+	+	+	+	+	+	+	±	±	±
Comprehensiveness
6	Are all key concepts included?	-	?	?							-	+	+	-	+	+	± (+)	± (+)
	COMPREHENSIVENESS RATING (+ / - / ± / ?)	-	?	?							-	+	+	-	+	+	± (+)	± (+)	±	±	±
Comprehensibility
7	Are the PROM instructions understood by the population of interest as intended?	-	?	?
8	Are the PROM items and response options understood by the population of interest as intended?	-	?	?
9	Are the PROM items appropriately worded?										+	+	+	+	+	+	+	+
10	Do the response options match the question?										+	+	+	+	+	+	+	+
	COMPREHENSIBILITY RATING (+ / - / ± / ?)	-	?	?							+	+	+	+	+	+	+	+	+	+	+
	CONTENT VALIDITY RATING (+ / - / ± / ?)	-	?	?							±	+	+	±	+	+	±	±	±	±	±	Very low	Very low	Very low
PPC (5 item)		Dev study	Dev study	Dev study	Content validity study 1	Content validity study 1	Content validity study 1	Content validity study 22	Content validity study 22	Content validity study 22	Rating of reviewers	Rating of reviewers	Rating of reviewers	Rating of reviewers	OVERALL RATINGS PER PROM3	OVERALL RATINGS PER PROM3	OVERALL RATINGS PER PROM3	QUALITY OF EVIDENCE	QUALITY OF EVIDENCE	QUALITY OF EVIDENCE
		+ / - / ?	+ / - / ?	+ / - / ?	+ / - / ?	+ / - / ?	+ / - / ?	+ / - / ?	+ / - / ?	+ / - / ?	+ / - / ?	+ / - / ?	+ / - / ?	+ / - / ?	+ / - / ± / ?	+ / - / ± / ?	+ / - / ± / ?	High, moderate, low, very low	High, moderate, low, very low	High, moderate, low, very low
		Rater 1	Rater 2	Consensus	Rater 1	Rater 2	Consensus	Rater 1	Rater 2	Consensus	Rater 5	Rater 6	Rater 16	Consensus	Rater 1	Rater 2	Consensus	Rater 1	Rater 2	Consensus
Relevance
1	Are the included items relevant for the construct of interest?1	+	+	+							+	+	+	+
2	Are the included items relevant for the target population of interest?1	-	-	-							+	+	+	+
3	Are the included items relevant for the context of use of interest?1	+	+	+							+	+	+	+
4	Are the response options appropriate?	-	-	-							+	+	+	+
5	Is the recall period appropriate?	-	-	-							?	+	+	+
	RELEVANCE RATING (+ / - / ± / ?)	±	±	±							+	+	+	+	+	+	+
Comprehensiveness
6	Are all key concepts included?	-	?	?							+	?	-	±
	COMPREHENSIVENESS RATING (+ / - / ± / ?)	-	?	?							+	?	-	±	±	±	±
Comprehensibility
7	Are the PROM instructions understood by the population of interest as intended?	-	?	?
8	Are the PROM items and response options understood by the population of interest as intended?	-	?	?
9	Are the PROM items appropriately worded?										+	+	-	± (+)
10	Do the response options match the question?										-	+	+	± (+)
	COMPREHENSIBILITY RATING (+ / - / ± / ?)	-	?	?							±	+	±	± (+)	±	±	±
	CONTENT VALIDITY RATING (+ / - / ± / ?)	-	?	?							+	+	±	±	±	±	±	Very low	Very low	Very low
PSQI (19 items)		Dev study	Dev study	Dev study	Content validity study 1	Content validity study 1	Content validity study 1	Content validity study 22	Content validity study 22	Content validity study 22	Rating of reviewers	Rating of reviewers	Rating of reviewers	Rating of reviewers	OVERALL RATINGS PER PROM3	OVERALL RATINGS PER PROM3	OVERALL RATINGS PER PROM3	QUALITY OF EVIDENCE	QUALITY OF EVIDENCE	QUALITY OF EVIDENCE
		+ / - / ?	+ / - / ?	+ / - / ?	+ / - / ?	+ / - / ?	+ / - / ?	+ / - / ?	+ / - / ?	+ / - / ?	+ / - / ?	+ / - / ?	+ / - / ?	+ / - / ?	+ / - / ± / ?	+ / - / ± / ?	+ / - / ± / ?	High, moderate, low, very low	High, moderate, low, very low	High, moderate, low, very low
		Rater 1	Rater 2	Consensus	Rater 1	Rater 2	Consensus	Rater 1	Rater 2	Consensus	Rater 12	Rater 13	Rater 14	Consensus	Rater 1	Rater 2	Consensus	Rater 1	Rater 2	Consensus
Relevance
1	Are the included items relevant for the construct of interest?1	-	-	-							-	-	+	± (-)
2	Are the included items relevant for the target population of interest?1	-	-	-							+	-	+	± (+)
3	Are the included items relevant for the context of use of interest?1	+	+	+							+	+	+	+
4	Are the response options appropriate?	-	-	-							-	+	+	± (+)
5	Is the recall period appropriate?	+	+	+							-	+	+	± (+)
	RELEVANCE RATING (+ / - / ± / ?)	±	±	±							±	±	+	±	±	±	±
Comprehensiveness
6	Are all key concepts included?	-	?	?							-	-	+	± (-)
	COMPREHENSIVENESS RATING (+ / - / ± / ?)	-	?	?							-	-	+	± (-)	±	±	±
Comprehensibility
7	Are the PROM instructions understood by the population of interest as intended?	-	?	?
8	Are the PROM items and response options understood by the population of interest as intended?	-	?	?
9	Are the PROM items appropriately worded?										+	+	+	+
10	Do the response options match the question?										-	+	+	± (+)
	COMPREHENSIBILITY RATING (+ / - / ± / ?)	-	?	?							±	+	+	± (+)	±	±	±
	CONTENT VALIDITY RATING (+ / - / ± / ?)	-	?	?							±	±	+	±	±	±	±	Very low	Very low	Very low
PSS (10 item)		Dev study	Dev study	Dev study	Content validity study 1	Content validity study 1	Content validity study 1	Content validity study 22	Content validity study 22	Content validity study 22	Rating of reviewers	Rating of reviewers	Rating of reviewers	Rating of reviewers	OVERALL RATINGS PER PROM3	OVERALL RATINGS PER PROM3	OVERALL RATINGS PER PROM3	QUALITY OF EVIDENCE	QUALITY OF EVIDENCE	QUALITY OF EVIDENCE
		+ / - / ?	+ / - / ?	+ / - / ?	+ / - / ?	+ / - / ?	+ / - / ?	+ / - / ?	+ / - / ?	+ / - / ?	+ / - / ?	+ / - / ?	+ / - / ?	+ / - / ?	+ / - / ± / ?	+ / - / ± / ?	+ / - / ± / ?	High, moderate, low, very low	High, moderate, low, very low	High, moderate, low, very low
		Rater 1	Rater 2	Consensus	Rater 1	Rater 2	Consensus	Rater 1	Rater 2	Consensus	Rater 1	Rater 15	Rater 16	Consensus	Rater 1	Rater 2	Consensus	Rater 1	Rater 2	Consensus
Relevance
1	Are the included items relevant for the construct of interest?1	+	+	+							+	-	+	± (+)
2	Are the included items relevant for the target population of interest?1	-	-	-							+	-	+	± (+)
3	Are the included items relevant for the context of use of interest?1	+	+	+							+	-	+	± (+)
4	Are the response options appropriate?	-	-	-							+	+	+	+
5	Is the recall period appropriate?	+	+	+							?	+	-	±
	RELEVANCE RATING (+ / - / ± / ?)	±	±	±							+	±	+	± (+)	±	±	±
Comprehensiveness
6	Are all key concepts included?	-	?	?							-	-	-	-
	COMPREHENSIVENESS RATING (+ / - / ± / ?)	-	?	?							-	-	-	-	-	-	-
Comprehensibility
7	Are the PROM instructions understood by the population of interest as intended?	-	?	?
8	Are the PROM items and response options understood by the population of interest as intended?	-	?	?
9	Are the PROM items appropriately worded?										+	+	+	+
10	Do the response options match the question?										+	+	+	+
	COMPREHENSIBILITY RATING (+ / - / ± / ?)	-	?	?							+	+	+	+	+	+	+
	CONTENT VALIDITY RATING (+ / - / ± / ?)	-	?	?							±	±	±	±	±	±	±	Very low	Very low	Very low
QRS (285 item)		Dev study	Dev study	Dev study	Content validity study 1	Content validity study 1	Content validity study 1	Content validity study 22	Content validity study 22	Content validity study 22	Rating of reviewers	Rating of reviewers	Rating of reviewers	Rating of reviewers	OVERALL RATINGS PER PROM3	OVERALL RATINGS PER PROM3	OVERALL RATINGS PER PROM3	QUALITY OF EVIDENCE	QUALITY OF EVIDENCE	QUALITY OF EVIDENCE
		+ / - / ?	+ / - / ?	+ / - / ?	+ / - / ?	+ / - / ?	+ / - / ?	+ / - / ?	+ / - / ?	+ / - / ?	+ / - / ?	+ / - / ?	+ / - / ?	+ / - / ?	+ / - / ± / ?	+ / - / ± / ?	+ / - / ± / ?	High, moderate, low, very low	High, moderate, low, very low	High, moderate, low, very low
		Rater 1	Rater 2	Consensus	Rater 1	Rater 2	Consensus	Rater 1	Rater 2	Consensus	Rater 1	Rater 2	Rater 3	Consensus	Rater 1	Rater 2	Consensus	Rater 1	Rater 2	Consensus
Relevance
1	Are the included items relevant for the construct of interest?1	+	+	+							+	-	+	± (+)
2	Are the included items relevant for the target population of interest?1	-	-	-							+	-	+	± (+)
3	Are the included items relevant for the context of use of interest?1	+	+	+							+	-	?	±
4	Are the response options appropriate?	-	-	-							+	-	-	± (-)
5	Is the recall period appropriate?	-	-	-							-	-	+	± (-)
	RELEVANCE RATING (+ / - / ± / ?)	±	±	±							+	-	±	±	±	±	±
Comprehensiveness
6	Are all key concepts included?	+	?	?							?	-	+	±
	COMPREHENSIVENESS RATING (+ / - / ± / ?)	+	?	?							?	-	+	±	±	±	±
Comprehensibility
7	Are the PROM instructions understood by the population of interest as intended?	+	+	+
8	Are the PROM items and response options understood by the population of interest as intended?	+	+	+
9	Are the PROM items appropriately worded?										+	-	-	± (-)
10	Do the response options match the question?										+	-	-	± (-)
	COMPREHENSIBILITY RATING (+ / - / ± / ?)	+	+	+							+	-	-	± (-)	±	±	±
	CONTENT VALIDITY RATING (+ / - / ± / ?)	±	±	±							+	-	±	±	±	±	±	Very low	Very low	Very low
SCL-90-R		Dev study	Dev study	Dev study	Content validity study 1	Content validity study 1	Content validity study 1	Content validity study 22	Content validity study 22	Content validity study 22	Rating of reviewers	Rating of reviewers	Rating of reviewers	Rating of reviewers	OVERALL RATINGS PER PROM3	OVERALL RATINGS PER PROM3	OVERALL RATINGS PER PROM3	QUALITY OF EVIDENCE	QUALITY OF EVIDENCE	QUALITY OF EVIDENCE
		+ / - / ?	+ / - / ?	+ / - / ?	+ / - / ?	+ / - / ?	+ / - / ?	+ / - / ?	+ / - / ?	+ / - / ?	+ / - / ?	+ / - / ?	+ / - / ?	+ / - / ?	+ / - / ± / ?	+ / - / ± / ?	+ / - / ± / ?	High, moderate, low, very low	High, moderate, low, very low	High, moderate, low, very low
		Rater 1	Rater 2	Consensus	Rater 1	Rater 2	Consensus	Rater 1	Rater 2	Consensus	Rater 5	Rater 6	Rater 16	Consensus	Rater 1	Rater 2	Consensus	Rater 1	Rater 2	Consensus
Relevance
1	Are the included items relevant for the construct of interest?1	-	-	-							+	?	?	?
2	Are the included items relevant for the target population of interest?1	-	-	-							+	?	?	?
3	Are the included items relevant for the context of use of interest?1	+	+	+							+	-	?	±
4	Are the response options appropriate?	+	+	+							+	+	?	+
5	Is the recall period appropriate?	+	+	+							+	?	-	±
	RELEVANCE RATING (+ / - / ± / ?)	±	±	±							+	?	?	±	±	±	±
Comprehensiveness
6	Are all key concepts included?	?	?	?							+	-	-	± (-)
	COMPREHENSIVENESS RATING (+ / - / ± / ?)	?	?	?							+	-	-	± (-)	±	±	±
Comprehensibility
7	Are the PROM instructions understood by the population of interest as intended?	?	?	?
8	Are the PROM items and response options understood by the population of interest as intended?	?	?	?
9	Are the PROM items appropriately worded?										+	+	-	± (+)
10	Do the response options match the question?										+	+	-	± (+)
	COMPREHENSIBILITY RATING (+ / - / ± / ?)	?	?	?							+	+	-	± (+)	±	±	±
	CONTENT VALIDITY RATING (+ / - / ± / ?)	?	?	?							+	±	-	±	±	±	±	Very low	Very low	Very low
SF-12 (12 item)		Dev study	Dev study	Dev study	Content validity study 1	Content validity study 1	Content validity study 1	Content validity study 22	Content validity study 22	Content validity study 22	Rating of reviewers	Rating of reviewers	Rating of reviewers	Rating of reviewers	OVERALL RATINGS PER PROM3	OVERALL RATINGS PER PROM3	OVERALL RATINGS PER PROM3	QUALITY OF EVIDENCE	QUALITY OF EVIDENCE	QUALITY OF EVIDENCE
		+ / - / ?	+ / - / ?	+ / - / ?	+ / - / ?	+ / - / ?	+ / - / ?	+ / - / ?	+ / - / ?	+ / - / ?	+ / - / ?	+ / - / ?	+ / - / ?	+ / - / ?	+ / - / ± / ?	+ / - / ± / ?	+ / - / ± / ?	High, moderate, low, very low	High, moderate, low, very low	High, moderate, low, very low
		Rater 1	Rater 2	Consensus	Rater 1	Rater 2	Consensus	Rater 1	Rater 2	Consensus	Rater 15	Rater 17	Rater 18	Consensus	Rater 1	Rater 2	Consensus	Rater 1	Rater 2	Consensus
Relevance
1	Are the included items relevant for the construct of interest?1	-	-	-							-	+	-	± (-)
2	Are the included items relevant for the target population of interest?1	-	-	-							-	+	-	± (-)
3	Are the included items relevant for the context of use of interest?1	+	+	+							-	-	-	-
4	Are the response options appropriate?	-	-	-							-	+	+	± (+)
5	Is the recall period appropriate?	-	-	-							+	+	?	+
	RELEVANCE RATING (+ / - / ± / ?)	-	-	-							-	+	±	±	±	±	±
Comprehensiveness
6	Are all key concepts included?	-	?	?							-	-	-	-
	COMPREHENSIVENESS RATING (+ / - / ± / ?)	-	?	?							-	-	-	-	-	-	-
Comprehensibility
7	Are the PROM instructions understood by the population of interest as intended?	-	?	?
8	Are the PROM items and response options understood by the population of interest as intended?	-	?	?
9	Are the PROM items appropriately worded?										-	+	-	± (-)
10	Do the response options match the question?										?	+	+	+
	COMPREHENSIBILITY RATING (+ / - / ± / ?)	-	?	?							?	+	±	±	±	±	±
	CONTENT VALIDITY RATING (+ / - / ± / ?)	-	?	?							-	±	±	±	±	±	±	Very low	Very low	Very low
SF-36 (36 item)		Dev study (from Powell et al., 2020)	Dev study (from Powell et al., 2020)	Dev study (from Powell et al., 2020)	Content validity study 1	Content validity study 1	Content validity study 1	Content validity study 22	Content validity study 22	Content validity study 22	Rating of reviewers	Rating of reviewers	Rating of reviewers	Rating of reviewers	OVERALL RATINGS PER PROM3	OVERALL RATINGS PER PROM3	OVERALL RATINGS PER PROM3	QUALITY OF EVIDENCE	QUALITY OF EVIDENCE	QUALITY OF EVIDENCE
		+ / - / ?	+ / - / ?	+ / - / ?	+ / - / ?	+ / - / ?	+ / - / ?	+ / - / ?	+ / - / ?	+ / - / ?	+ / - / ?	+ / - / ?	+ / - / ?	+ / - / ?	+ / - / ± / ?	+ / - / ± / ?	+ / - / ± / ?	High, moderate, low, very low	High, moderate, low, very low	High, moderate, low, very low
		Rater 1	Rater 2	Consensus	Rater 1	Rater 2	Consensus	Rater 1	Rater 2	Consensus	Rater 12	Rater 13	Rater 14	Consensus	Rater 1	Rater 2	Consensus	Rater 1	Rater 2	Consensus
Relevance
1	Are the included items relevant for the construct of interest?1	?	?	?							-	-	+	± (-)
2	Are the included items relevant for the target population of interest?1	?	?	?							-	-	+	± (-)
3	Are the included items relevant for the context of use of interest?1	?	?	?							-	-	+	± (-)
4	Are the response options appropriate?	?	?	?							-	+	+	± (+)
5	Is the recall period appropriate?	?	?	?							-	+	?	±
	RELEVANCE RATING (+ / - / ± / ?)	?	?	?							-	±	+	±	±	±	±
Comprehensiveness
6	Are all key concepts included?	?	?	?							-	-	+	± (-)
	COMPREHENSIVENESS RATING (+ / - / ± / ?)	?	?	?							-	-	+	± (-)	±	±	±
Comprehensibility
7	Are the PROM instructions understood by the population of interest as intended?	?	?	?
8	Are the PROM items and response options understood by the population of interest as intended?	?	?	?
9	Are the PROM items appropriately worded?										-	+	+	± (+)
10	Do the response options match the question?										-	+	+	± (+)
	COMPREHENSIBILITY RATING (+ / - / ± / ?)	?	?	?							-	+	+	± (+)	±	±	±
	CONTENT VALIDITY RATING (+ / - / ± / ?)	?	?	?							-	±	+	±	±	±	±	Very low	Very low	Very low
SNQ (15 item)		Dev study	Dev study	Dev study	Content validity study 1	Content validity study 1	Content validity study 1	Content validity study 22	Content validity study 22	Content validity study 22	Rating of reviewers	Rating of reviewers	Rating of reviewers	Rating of reviewers	OVERALL RATINGS PER PROM3	OVERALL RATINGS PER PROM3	OVERALL RATINGS PER PROM3	QUALITY OF EVIDENCE	QUALITY OF EVIDENCE	QUALITY OF EVIDENCE
		+ / - / ?	+ / - / ?	+ / - / ?	+ / - / ?	+ / - / ?	+ / - / ?	+ / - / ?	+ / - / ?	+ / - / ?	+ / - / ?	+ / - / ?	+ / - / ?	+ / - / ?	+ / - / ± / ?	+ / - / ± / ?	+ / - / ± / ?	High, moderate, low, very low	High, moderate, low, very low	High, moderate, low, very low
		Rater 1	Rater 2	Consensus	Rater 1	Rater 2	Consensus	Rater 1	Rater 2	Consensus	Rater 12	Rater 13	Rater 14	Consensus	Rater 1	Rater 2	Consensus	Rater 1	Rater 2	Consensus
Relevance
1	Are the included items relevant for the construct of interest?1	-	-	-							-	+	+	± (+)
2	Are the included items relevant for the target population of interest?1	-	-	-							+	+	+	+
3	Are the included items relevant for the context of use of interest?1	-	-	-							-	-	+	± (-)
4	Are the response options appropriate?	-	-	-							+	+	+	+
5	Is the recall period appropriate?	-	-	-							-	+	+	± (+)
	RELEVANCE RATING (+ / - / ± / ?)	-	-	-							±	+	+	± (+)	±	±	±
Comprehensiveness
6	Are all key concepts included?	-	?	?							-	-	+	± (-)
	COMPREHENSIVENESS RATING (+ / - / ± / ?)	-	?	?							-	-	+	± (-)	±	±	±
Comprehensibility
7	Are the PROM instructions understood by the population of interest as intended?	-	?	?
8	Are the PROM items and response options understood by the population of interest as intended?	-	?	?
9	Are the PROM items appropriately worded?										+	+	+	+
10	Do the response options match the question?										+	+	+	+
	COMPREHENSIBILITY RATING (+ / - / ± / ?)	-	?	?							+	+	+	+	+	+	+
	CONTENT VALIDITY RATING (+ / - / ± / ?)	-	?	?							±	±	+	±	±	±	±	Very low	Very low	Very low
STAI (state)		Dev study	Dev study	Dev study	Content validity study 1	Content validity study 1	Content validity study 1	Content validity study 22	Content validity study 22	Content validity study 22	Rating of reviewers	Rating of reviewers	Rating of reviewers	Rating of reviewers	Rating of reviewers	Rating of reviewers	OVERALL RATINGS PER PROM3	OVERALL RATINGS PER PROM3	OVERALL RATINGS PER PROM3	QUALITY OF EVIDENCE	QUALITY OF EVIDENCE	QUALITY OF EVIDENCE
		+ / - / ?	+ / - / ?	+ / - / ?	+ / - / ?	+ / - / ?	+ / - / ?	+ / - / ?	+ / - / ?	+ / - / ?	+ / - / ?	+ / - / ?	+ / - / ?	+ / - / ?	+ / - / ?	+ / - / ?	+ / - / ± / ?	+ / - / ± / ?	+ / - / ± / ?	High, moderate, low, very low	High, moderate, low, very low	High, moderate, low, very low
		Rater 1	Rater 2	Consensus	Rater 1	Rater 2	Consensus	Rater 1	Rater 2	Consensus	Rater 4	Rater 7	Rater 8	Rater 10	Rater 11	Consensus	Rater 1	Rater 2	Consensus	Rater 1	Rater 2	Consensus
Relevance
1	Are the included items relevant for the construct of interest?1	+	+	+							+	+	-	?	-	±
2	Are the included items relevant for the target population of interest?1	-	-	-							+	+	+	+	+	+
3	Are the included items relevant for the context of use of interest?1	+	+	+							+	+	-	-	-	± (-)
4	Are the response options appropriate?	-	-	-							+	+	+	?	+	+
5	Is the recall period appropriate?	+	+	+							?	+	-	?	-	±
	RELEVANCE RATING (+ / - / ± / ?)	±	±	±							+	+	±	?	±	±	±	±	±
Comprehensiveness
6	Are all key concepts included?	-	?	?							-	?	+	-	-	-
	COMPREHENSIVENESS RATING (+ / - / ± / ?)	-	?	?							-	?	+	-	-	-	-	-	-
Comprehensibility
7	Are the PROM instructions understood by the population of interest as intended?	-	?	?
8	Are the PROM items and response options understood by the population of interest as intended?	-	?	?
9	Are the PROM items appropriately worded?										+	+	+	+	+	+
10	Do the response options match the question?										+	+	+	?	+	+
	COMPREHENSIBILITY RATING (+ / - / ± / ?)	-	?	?							+	+	+	?	+	+	+	+	+
	CONTENT VALIDITY RATING (+ / - / ± / ?)	-	?	?							±	+	+	?	±	±	±	±	±	Very low	Very low	Very low
STAI (trait)		Dev study	Dev study	Dev study	Content validity study 1	Content validity study 1	Content validity study 1	Content validity study 22	Content validity study 22	Content validity study 22	Rating of reviewers	Rating of reviewers	Rating of reviewers	Rating of reviewers	Rating of reviewers	Rating of reviewers	OVERALL RATINGS PER PROM3	OVERALL RATINGS PER PROM3	OVERALL RATINGS PER PROM3	QUALITY OF EVIDENCE	QUALITY OF EVIDENCE	QUALITY OF EVIDENCE
		+ / - / ?	+ / - / ?	+ / - / ?	+ / - / ?	+ / - / ?	+ / - / ?	+ / - / ?	+ / - / ?	+ / - / ?	+ / - / ?	+ / - / ?	+ / - / ?	+ / - / ?	+ / - / ?	+ / - / ?	+ / - / ± / ?	+ / - / ± / ?	+ / - / ± / ?	High, moderate, low, very low	High, moderate, low, very low	High, moderate, low, very low
		Rater 1	Rater 2	Consensus	Rater 1	Rater 2	Consensus	Rater 1	Rater 2	Consensus	Rater 4	Rater 7	Rater 8	Rater 10	Rater 11	Consensus	Rater 1	Rater 2	Consensus	Rater 1	Rater 2	Consensus
Relevance
1	Are the included items relevant for the construct of interest?1	+	+	+							+	+	?	+	-	+
2	Are the included items relevant for the target population of interest?1	-	-	-							+	?	?	+	+	± (+)
3	Are the included items relevant for the context of use of interest?1	+	+	+							+	?	-	?	-	±
4	Are the response options appropriate?	-	-	-							+	?	-	+	+	+
5	Is the recall period appropriate?	+	+	+							?	+	-	?	-	±
	RELEVANCE RATING (+ / - / ± / ?)	±	±	±							+	?	?	?	±	±	±	±	±
Comprehensiveness
6	Are all key concepts included?	-	?	?							-	+	?	-	-	-
	COMPREHENSIVENESS RATING (+ / - / ± / ?)	-	?	?							-	+	?	-	-	-	-	-	-
Comprehensibility
7	Are the PROM instructions understood by the population of interest as intended?	-	?	?
8	Are the PROM items and response options understood by the population of interest as intended?	-	?	?
9	Are the PROM items appropriately worded?										+	+	+	+	+	+
10	Do the response options match the question?										+	+	?	?	+	± (+)
	COMPREHENSIBILITY RATING (+ / - / ± / ?)	-	?	?							+	+	?	?	+	± (+)	±	±	±	± (+)	± (+)	± (+)
	CONTENT VALIDITY RATING (+ / - / ± / ?)	-	?	?							±	+	?	?	±	±	±	±	±	Very low	Very low	Very low
SWLS		Dev study (from Powell et al., 2020)	Dev study (from Powell et al., 2020)	Dev study (from Powell et al., 2020)	Content validity study 1	Content validity study 1	Content validity study 1	Content validity study 22	Content validity study 22	Content validity study 22	Rating of reviewers	Rating of reviewers	Rating of reviewers	Rating of reviewers	OVERALL RATINGS PER PROM3	OVERALL RATINGS PER PROM3	OVERALL RATINGS PER PROM3	QUALITY OF EVIDENCE	QUALITY OF EVIDENCE	QUALITY OF EVIDENCE
		+ / - / ?	+ / - / ?	+ / - / ?	+ / - / ?	+ / - / ?	+ / - / ?	+ / - / ?	+ / - / ?	+ / - / ?	+ / - / ?	+ / - / ?	+ / - / ?	+ / - / ?	+ / - / ± / ?	+ / - / ± / ?	+ / - / ± / ?	High, moderate, low, very low	High, moderate, low, very low	High, moderate, low, very low
		Rater 1	Rater 2	Consensus	Rater 1	Rater 2	Consensus	Rater 1	Rater 2	Consensus	Rater 15	Rater 17	Rater 18	Consensus	Rater 1	Rater 2	Consensus	Rater 1	Rater 2	Consensus
Relevance
1	Are the included items relevant for the construct of interest?1	-	-	-							-	-	-	-
2	Are the included items relevant for the target population of interest?1	-	-	-							-	-	-	-
3	Are the included items relevant for the context of use of interest?1	-	?	-							-	-	-	-
4	Are the response options appropriate?	-	?	-							-	-	+	± (-)
5	Is the recall period appropriate?	-	?	-							?	?	+	?
	RELEVANCE RATING (+ / - / ± / ?)	-	?	-							-	-	±	± (-)	±	±	±
Comprehensiveness
6	Are all key concepts included?	?	-	?							-	-	-	-
	COMPREHENSIVENESS RATING (+ / - / ± / ?)	?	-	?							-	-	-	-	-	-	-
Comprehensibility
7	Are the PROM instructions understood by the population of interest as intended?	?	-	?
8	Are the PROM items and response options understood by the population of interest as intended?	?	-	?
9	Are the PROM items appropriately worded?										+	-	-	± (-)
10	Do the response options match the question?										+	+	-	± (+)
	COMPREHENSIBILITY RATING (+ / - / ± / ?)	?	-	?							+	±	-	±	±	±	±
	CONTENT VALIDITY RATING (+ / - / ± / ?)	?	-	?							±	-	-	±	±	±	±	Very low	Very low	Very low
WHOQOL-BREF		Dev study (from Powell et al., 2020)	Dev study (from Powell et al., 2020)	Dev study (from Powell et al., 2020)	Content validity study 1	Content validity study 1	Content validity study 1	Content validity study 22	Content validity study 22	Content validity study 22	Rating of reviewers	Rating of reviewers	Rating of reviewers	Rating of reviewers	OVERALL RATINGS PER PROM3	OVERALL RATINGS PER PROM3	OVERALL RATINGS PER PROM3	QUALITY OF EVIDENCE	QUALITY OF EVIDENCE	QUALITY OF EVIDENCE
		+ / - / ?	+ / - / ?	+ / - / ?	+ / - / ?	+ / - / ?	+ / - / ?	+ / - / ?	+ / - / ?	+ / - / ?	+ / - / ?	+ / - / ?	+ / - / ?	+ / - / ?	+ / - / ± / ?	+ / - / ± / ?	+ / - / ± / ?	High, moderate, low, very low	High, moderate, low, very low	High, moderate, low, very low
		Rater 1	Rater 2	Consensus	Rater 1	Rater 2	Consensus	Rater 1	Rater 2	Consensus	Rater 15	Rater 17	Rater 18	Consensus	Rater 1	Rater 2	Consensus	Rater 1	Rater 2	Consensus
Relevance
1	Are the included items relevant for the construct of interest?1	+	+	+							+	+	-	± (+)
2	Are the included items relevant for the target population of interest?1	+	+	+							+	+	-	± (+)
3	Are the included items relevant for the context of use of interest?1	+	+	+							+	+	-	± (+)
4	Are the response options appropriate?	+	?	+							+	+	?	+
5	Is the recall period appropriate?	-	?	-							-	+	+	± (+)
	RELEVANCE RATING (+ / - / ± / ?)	+	±	+							+	+	±	± (+)	±	±	±
Comprehensiveness
6	Are all key concepts included?	?	?	?							+	-	-	± (-)
	COMPREHENSIVENESS RATING (+ / - / ± / ?)	?	?	?							+	-	-	± (-)	±	±	±
Comprehensibility
7	Are the PROM instructions understood by the population of interest as intended?	?	?	?
8	Are the PROM items and response options understood by the population of interest as intended?	?	?	?
9	Are the PROM items appropriately worded?										+	+	-	± (+)
10	Do the response options match the question?										+	+	+	+
	COMPREHENSIBILITY RATING (+ / - / ± / ?)	?	?	?							+	+	±	± (+)	±	±	±
	CONTENT VALIDITY RATING (+ / - / ± / ?)	?	?	?							+	±	±	±	±	±	±	Very low	Very low	Very low
Worry about Care for Child with DBMD (3 items)		Dev study	Dev study	Dev study	Content validity study 1	Content validity study 1	Content validity study 1	Content validity study 22	Content validity study 22	Content validity study 22	Rating of reviewers	Rating of reviewers	Rating of reviewers	Rating of reviewers	OVERALL RATINGS PER PROM3	OVERALL RATINGS PER PROM3	OVERALL RATINGS PER PROM3	QUALITY OF EVIDENCE	QUALITY OF EVIDENCE	QUALITY OF EVIDENCE
		+ / - / ?	+ / - / ?	+ / - / ?	+ / - / ?	+ / - / ?	+ / - / ?	+ / - / ?	+ / - / ?	+ / - / ?	+ / - / ?	+ / - / ?	+ / - / ?	+ / - / ?	+ / - / ± / ?	+ / - / ± / ?	+ / - / ± / ?	High, moderate, low, very low	High, moderate, low, very low	High, moderate, low, very low
		Rater 1	Rater 2	Consensus	Rater 1	Rater 2	Consensus	Rater 1	Rater 2	Consensus	Rater 2	Rater 3	Rater 4	Consensus	Rater 1	Rater 2	Consensus	Rater 1	Rater 2	Consensus
Relevance
1	Are the included items relevant for the construct of interest?1	-	-	-							+	+	+	+
2	Are the included items relevant for the target population of interest?1	-	-	-							+	+	+	+
3	Are the included items relevant for the context of use of interest?1	-	-	-							-	?	+	±
4	Are the response options appropriate?	-	-	-							+	+	+	+
5	Is the recall period appropriate?	-	-	-							+	-	?	±
	RELEVANCE RATING (+ / - / ± / ?)	-	-	-							+	±	+	±	±	±	±
Comprehensiveness
6	Are all key concepts included?	-	?	?							?	-	-	-
	COMPREHENSIVENESS RATING (+ / - / ± / ?)	-	?	?							?	-	-	-	-	-	-
Comprehensibility
7	Are the PROM instructions understood by the population of interest as intended?	-	?	?
8	Are the PROM items and response options understood by the population of interest as intended?	-	?	?
9	Are the PROM items appropriately worded?										+	+	+	+
10	Do the response options match the question?										+	+	+	+
	COMPREHENSIBILITY RATING (+ / - / ± / ?)	-	?	?							+	+	+	+	+	+	+
	CONTENT VALIDITY RATING (+ / - / ± / ?)	-	?	?							+	±	±	±	±	±	±	Very low	Very low	Very low
ZBI (4 item)		Dev study	Dev study	Dev study	Content validity study 1	Content validity study 1	Content validity study 1	Content validity study 22	Content validity study 22	Content validity study 22	Rating of reviewers	Rating of reviewers	Rating of reviewers	Rating of reviewers	OVERALL RATINGS PER PROM3	OVERALL RATINGS PER PROM3	OVERALL RATINGS PER PROM3	QUALITY OF EVIDENCE	QUALITY OF EVIDENCE	QUALITY OF EVIDENCE
		+ / - / ?	+ / - / ?	+ / - / ?	+ / - / ?	+ / - / ?	+ / - / ?	+ / - / ?	+ / - / ?	+ / - / ?	+ / - / ?	+ / - / ?	+ / - / ?	+ / - / ?	+ / - / ± / ?	+ / - / ± / ?	+ / - / ± / ?	High, moderate, low, very low	High, moderate, low, very low	High, moderate, low, very low
		Rater 1	Rater 2	Consensus	Rater 1	Rater 2	Consensus	Rater 1	Rater 2	Consensus	Rater 2	Rater 3	Rater 10	Consensus	Rater 1	Rater 2	Consensus	Rater 1	Rater 2	Consensus
Relevance
1	Are the included items relevant for the construct of interest?1	-	-	-							+	+	+	+
2	Are the included items relevant for the target population of interest?1	-	-	-							?	+	+	+
3	Are the included items relevant for the context of use of interest?1	+	+	+							?	?	+	?
4	Are the response options appropriate?	-	-	-							-	+	+	± (+)
5	Is the recall period appropriate?	-	-	-							+	-	-	± (-)
	RELEVANCE RATING (+ / - / ± / ?)	-	-	-							?	±	+	±	±	±	±
Comprehensiveness
6	Are all key concepts included?	-	?	?							-	-	-	-
	COMPREHENSIVENESS RATING (+ / - / ± / ?)	-	?	?							-	-	-	-	-	-	-
Comprehensibility
7	Are the PROM instructions understood by the population of interest as intended?	-	?	?
8	Are the PROM items and response options understood by the population of interest as intended?	-	?	?
9	Are the PROM items appropriately worded?										-	+	+	± (+)
10	Do the response options match the question?										+	+	+	+
	COMPREHENSIBILITY RATING (+ / - / ± / ?)	-	?	?							±	+	+	± (+)	±	±	±
	CONTENT VALIDITY RATING (+ / - / ± / ?)	-	?	?							±	±	±	±	±	±	±	Very low	Very low	Very low
ZBI (12 item)		Dev study	Dev study	Dev study	Content validity study 1	Content validity study 1	Content validity study 1	Content validity study 22	Content validity study 22	Content validity study 22	Rating of reviewers	Rating of reviewers	Rating of reviewers	Rating of reviewers	OVERALL RATINGS PER PROM3	OVERALL RATINGS PER PROM3	OVERALL RATINGS PER PROM3	QUALITY OF EVIDENCE	QUALITY OF EVIDENCE	QUALITY OF EVIDENCE
		+ / - / ?	+ / - / ?	+ / - / ?	+ / - / ?	+ / - / ?	+ / - / ?	+ / - / ?	+ / - / ?	+ / - / ?	+ / - / ?	+ / - / ?	+ / - / ?	+ / - / ?	+ / - / ± / ?	+ / - / ± / ?	+ / - / ± / ?	High, moderate, low, very low	High, moderate, low, very low	High, moderate, low, very low
		Rater 1	Rater 2	Consensus	Rater 1	Rater 2	Consensus	Rater 1	Rater 2	Consensus	Rater 2	Rater 3	Rater 10	Consensus	Rater 1	Rater 2	Consensus	Rater 1	Rater 2	Consensus
Relevance
1	Are the included items relevant for the construct of interest?1	-	-	-							+	+	+	+
2	Are the included items relevant for the target population of interest?1	-	-	-							+	+	+	+
3	Are the included items relevant for the context of use of interest?1	+	+	+							+	?	+	+
4	Are the response options appropriate?	-	-	-							-	+	?	±
5	Is the recall period appropriate?	-	-	-							+	-	-	± (-)
	RELEVANCE RATING (+ / - / ± / ?)	-	-	-							+	±	±	±	±	±	±
Comprehensiveness
6	Are all key concepts included?	-	?	?							-	?	?	?
	COMPREHENSIVENESS RATING (+ / - / ± / ?)	-	?	?							-	?	?	?	?	?	?
Comprehensibility
7	Are the PROM instructions understood by the population of interest as intended?	-	?	?
8	Are the PROM items and response options understood by the population of interest as intended?	-	?	?
9	Are the PROM items appropriately worded?										+	+	+	+
10	Do the response options match the question?										+	+	+	+
	COMPREHENSIBILITY RATING (+ / - / ± / ?)	-	?	?							+	+	+	+	+	+	+
	CONTENT VALIDITY RATING (+ / - / ± / ?)	-	?	?							±	±	±	±	±	±	±	Very low	Very low	Very low
ZBI (22 item)		Dev study	Dev study	Dev study	Content validity study 1	Content validity study 1	Content validity study 1	Content validity study 22	Content validity study 22	Content validity study 22	Rating of reviewers	Rating of reviewers	Rating of reviewers	Rating of reviewers	OVERALL RATINGS PER PROM3	OVERALL RATINGS PER PROM3	OVERALL RATINGS PER PROM3	QUALITY OF EVIDENCE	QUALITY OF EVIDENCE	QUALITY OF EVIDENCE
		+ / - / ?	+ / - / ?	+ / - / ?	+ / - / ?	+ / - / ?	+ / - / ?	+ / - / ?	+ / - / ?	+ / - / ?	+ / - / ?	+ / - / ?	+ / - / ?	+ / - / ?	+ / - / ± / ?	+ / - / ± / ?	+ / - / ± / ?	High, moderate, low, very low	High, moderate, low, very low	High, moderate, low, very low
		Rater 1	Rater 2	Consensus	Rater 1	Rater 2	Consensus	Rater 1	Rater 2	Consensus	Rater 15	Rater 17	Rater 18	Consensus	Rater 1	Rater 2	Consensus	Rater 1	Rater 2	Consensus
Relevance
1	Are the included items relevant for the construct of interest?1	-	-	-							?	+	+	+
2	Are the included items relevant for the target population of interest?1	-	-	-							?	+	+	+
3	Are the included items relevant for the context of use of interest?1	-	-	-							?	+	-	±
4	Are the response options appropriate?	-	-	-							+	+	+	+
5	Is the recall period appropriate?	-	-	-							?	+	?	?
	RELEVANCE RATING (+ / - / ± / ?)	-	-	-							?	+	±	±	±	±	±
Comprehensiveness
6	Are all key concepts included?	-	?	?							-	-	-	-
	COMPREHENSIVENESS RATING (+ / - / ± / ?)	-	?	?							-	-	-	-	-	-	-
Comprehensibility
7	Are the PROM instructions understood by the population of interest as intended?	-	?	?
8	Are the PROM items and response options understood by the population of interest as intended?	-	?	?
9	Are the PROM items appropriately worded?										-	+	+	± (+)
10	Do the response options match the question?										+	+	+	+
	COMPREHENSIBILITY RATING (+ / - / ± / ?)	-	?	?							±	+	+	± (+)	±	±	±
	CONTENT VALIDITY RATING (+ / - / ± / ?)	-	?	?							±	±	±	±	±	±	±	Very low	Very low	Very low

## Sheet: Boxes 3-10
COSMIN Risk of Bias checklist
Only those parts of the boxes need to be completed for which information is available
Score: V= very good; A = adequate; D = doubtful; I = inadequate; N= not applicable
		CSI			CWBS			DUKE			DUKE			DUKE			EQ-5D-3L			ESS			FAPGAR			FAPGAR			FAPGAR			FPQ			HADS (Anxiety)			HADS (Anxiety)			HADS (Depression)			HADS (Depression)			PAS
Article reference:		Pangalila, 2012			Thomas, 2014			Chen, 2007			Chen, 2008			Chen 2016			Landfeldt, 2016			Nozoe, 2017			Chen, 2007			Chen, 2008			Chen, 2016			Magliano, 2014			Jackson, 2021			Pangalila, 2012			Jackson, 2021			Pangalila, 2012			Peay, 2016
3. Structural validity		rater 1	rater 2	Consensus	rater 1	rater 2	Consensus	rater 1	rater 2	Consensus	rater 1	rater 2	Consensus	rater 1	rater 2	Consensus	rater 1	rater 2	Consensus	rater 1	rater 2	Consensus	rater 1	rater 2	Consensus	rater 1	rater 2	Consensus	rater 1	rater 2	Consensus	rater 1	rater 2	Consensus	rater 1	rater 2	Consensus	rater 1	rater 2	Consensus	rater 1	rater 2	Consensus	rater 1	rater 2	Consensus	rater 1	rater 2	Consensus
	unidimensionality or structural validity?
1	For CTT: Was exploratory or confirmatory factor analysis performed?
2	For IRT/Rasch: does the chosen model fit to the research question?
3	Was the sample size included in the analysis adequate?
4	Were there any other important flaws?
	TOTAL Lowest score of items 1-4
4. Internal consistency		rater 1	rater 2	Consensus	rater 1	rater 2	Consensus	rater 1	rater 2	Consensus	rater 1	rater 2	Consensus	rater 1	rater 2	Consensus	rater 1	rater 2	Consensus	rater 1	rater 2	Consensus	rater 1	rater 2	Consensus	rater 1	rater 2	Consensus	rater 1	rater 2	Consensus	rater 1	rater 2	Consensus	rater 1	rater 2	Consensus	rater 1	rater 2	Consensus	rater 1	rater 2	Consensus	rater 1	rater 2	Consensus	rater 1	rater 2	Consensus
1	Was an internal consistency statistic calculated for each unidimensional (sub)scale separately?				V	V	V				V	V	V													V	V	V				V	V	V	V	V	V				V	V	V				V	V	V
2	For continuous scores: Was Cronbach’s alpha or omega calculated?				V	V	V				V	V	V													V	V	V				V	V	V	V	V	V				V	V	V				V	V	V
3	For dichotomous scores: Was Cronbach’s alpha or KR-20 calculated?				N/A		N/A				N/A		N/A													N/A		N/A				N/A		N/A	N/A		N/A				N/A		N/A				N/A		N/A
4	For IRT-based scores: Was standard error of the theta (SE (θ)) or reliability coefficient of estimated latent trait value (index of (subject or item) separation) calculated?				N/A		N/A				N/A		N/A													N/A		N/A				N/A		N/A	N/A		N/A				N/A		N/A				N/A		N/A
5	Were there any other important flaws?				V		V				V		V													V		V				V		V	V		V				V		V				V		V
	TOTAL Lowest score of items 1-5				V	V	V				V	V	V													V	V	V				V	V	V	V	V	V				V	V	V				V	V	V
5. Cross-cultural validity\measurement invariance		rater 1	rater 2	Consensus	rater 1	rater 2	Consensus	rater 1	rater 2	Consensus	rater 1	rater 2	Consensus	rater 1	rater 2	Consensus	rater 1	rater 2	Consensus	rater 1	rater 2	Consensus	rater 1	rater 2	Consensus	rater 1	rater 2	Consensus	rater 1	rater 2	Consensus	rater 1	rater 2	Consensus	rater 1	rater 2	Consensus	rater 1	rater 2	Consensus	rater 1	rater 2	Consensus	rater 1	rater 2	Consensus	rater 1	rater 2	Consensus
1	Were the samples similar for relevant characteristics except for the group variable?
2	Was an adequate approach used to analyse the data?
3	Was the sample size included in the analysis adequate?
4	Were there any other important flaws?
	TOTAL Lowest score of items 1-4
6. Reliability		rater 1	rater 2	Consensus	rater 1	rater 2	Consensus	rater 1	rater 2	Consensus	rater 1	rater 2	Consensus	rater 1	rater 2	Consensus	rater 1	rater 2	Consensus	rater 1	rater 2	Consensus	rater 1	rater 2	Consensus	rater 1	rater 2	Consensus	rater 1	rater 2	Consensus	rater 1	rater 2	Consensus	rater 1	rater 2	Consensus	rater 1	rater 2	Consensus	rater 1	rater 2	Consensus	rater 1	rater 2	Consensus	rater 1	rater 2	Consensus
1	Were patients stable in the interim period on the construct to be measured?
2	Was the time interval appropriate?
3	Were the test conditions similar for the measurements? e.g. type of administration, environment, instructions
4	For continuous scores: Was an intraclass correlation coefficient (ICC) calculated?
5	For dichotomous/nominal/ordinal scores: Was kappa calculated?
6	For ordinal scores: Was a weighted kappa calculated?
7	For ordinal scores: Was the weighting scheme described? e.g. linear, quadratic
8	Were there any other important flaws?
	TOTAL Lowest score of items 1-8
7. Measurement error		rater 1	rater 2	Consensus	rater 1	rater 2	Consensus	rater 1	rater 2	Consensus	rater 1	rater 2	Consensus	rater 1	rater 2	Consensus	rater 1	rater 2	Consensus	rater 1	rater 2	Consensus	rater 1	rater 2	Consensus	rater 1	rater 2	Consensus	rater 1	rater 2	Consensus	rater 1	rater 2	Consensus	rater 1	rater 2	Consensus	rater 1	rater 2	Consensus	rater 1	rater 2	Consensus	rater 1	rater 2	Consensus	rater 1	rater 2	Consensus
1	Were patients stable in the interim period on the construct to be measured?
2	Was the time interval appropriate?
3	Were the test conditions similar for the measurements? e.g. type of administration, environment, instructions
4	For continuous scores: Was the Standard Error of Measurement (SEM), Smallest Detectable Change (SDC) or Limits of Agreement (LoA) calculated?
5	For dichotomous/nominal/ordinal scores: Was the percentage (positive and negative) agreement calculated?
6	Were there any other important flaws?
	TOTAL Lowest score of items 1-6
8. Criterion validity		rater 1	rater 2	Consensus	rater 1	rater 2	Consensus	rater 1	rater 2	Consensus	rater 1	rater 2	Consensus	rater 1	rater 2	Consensus	rater 1	rater 2	Consensus	rater 1	rater 2	Consensus	rater 1	rater 2	Consensus	rater 1	rater 2	Consensus	rater 1	rater 2	Consensus	rater 1	rater 2	Consensus	rater 1	rater 2	Consensus	rater 1	rater 2	Consensus	rater 1	rater 2	Consensus	rater 1	rater 2	Consensus	rater 1	rater 2	Consensus
1	For continuous scores: Were correlations, or the area under the receiver operating curve calculated?
2	For dichotomous scores: Were sensitivity and specificity determined?
3	Were there any other important flaws?
	TOTAL Lowest score of items 1-3
9. Hypotheses testing for construct validity
9a. Comparison with other outcome measurement instruments (convergent validity)		rater 1	rater 2	Consensus	rater 1	rater 2	Consensus	rater 1	rater 2	Consensus	rater 1	rater 2	Consensus	rater 1	rater 2	Consensus	rater 1	rater 2	Consensus	rater 1	rater 2	Consensus	rater 1	rater 2	Consensus	rater 1	rater 2	Consensus	rater 1	rater 2	Consensus	rater 1	rater 2	Consensus	rater 1	rater 2	Consensus	rater 1	rater 2	Consensus	rater 1	rater 2	Consensus	rater 1	rater 2	Consensus	rater 1	rater 2	Consensus
1	Is it clear what the comparator instrument(s) measure(s)?							V	V	V													V	V	V													V	V	V				V	V	V	V	V	V
2	Were the measurement properties of the comparator instrument(s) adequate?							D	A	A													D	A	A													D	A	A				D	A	A	I	I	I
3	Was the statistical method appropriate for the hypotheses to be tested?							A	A	A													A	A	A													A	A	A				A	A	A	V	V	V
4	Were there any other important flaws?							V	V	V													V	V	V													V	V	V				V	V	V	V	V	V
	TOTAL Lowest score of items 1-4							D	A	A													D	A	A													D	A	A				D	A	A	I	I	I
9b. Comparison between subgroups (discriminative or known-groups validity)		rater 1	rater 2	Consensus	rater 1	rater 2	Consensus	rater 1	rater 2	Consensus	rater 1	rater 2	Consensus	rater 1	rater 2	Consensus	rater 1	rater 2	Consensus	rater 1	rater 2	Consensus	rater 1	rater 2	Consensus	rater 1	rater 2	Consensus	rater 1	rater 2	Consensus	rater 1	rater 2	Consensus	rater 1	rater 2	Consensus	rater 1	rater 2	Consensus	rater 1	rater 2	Consensus	rater 1	rater 2	Consensus	rater 1	rater 2	Consensus
5	Was an adequate description provided of important characteristics of the subgroups?	D	D	D										V	V	V	D	D	D	V	V	V							V	V	V				V	V	V				V	V	V
6	Was the statistical method appropriate for the hypotheses to be tested?	A	A	A										A	A	A	A	A	A	V	V	V							A	A	A				A	A	A				A	A	A
7	Were there any other important flaws?	V	V	V										V	V	V	V	V	V	V	V	V							V	V	V				V	V	V				V	V	V
	TOTAL Lowest score of items 5-7	D	D	D										A	A	A	D	D	D	V	V	V							A	A	A				A	A	A				A	A	A
10. Responsiveness
10a. Criterion approach (i.e. comparison to a gold standard)		rater 1	rater 2	Consensus	rater 1	rater 2	Consensus	rater 1	rater 2	Consensus	rater 1	rater 2	Consensus	rater 1	rater 2	Consensus	rater 1	rater 2	Consensus	rater 1	rater 2	Consensus	rater 1	rater 2	Consensus	rater 1	rater 2	Consensus	rater 1	rater 2	Consensus	rater 1	rater 2	Consensus	rater 1	rater 2	Consensus	rater 1	rater 2	Consensus	rater 1	rater 2	Consensus	rater 1	rater 2	Consensus	rater 1	rater 2	Consensus
1	For continuous scores: Were correlations between change scores, or the area under the Receiver Operator Curve (ROC) curve calculated?
2	For dichotomous scales: Were sensitivity and specificity (changed versus not changed) determined?
3	Were there any other important flaws?
	TOTAL Lowest score of items 1-3
10b. Construct approach (i.e. hypotheses testing; comparison with other outcome measurement instruments)		rater 1	rater 2	Consensus	rater 1	rater 2	Consensus	rater 1	rater 2	Consensus	rater 1	rater 2	Consensus	rater 1	rater 2	Consensus	rater 1	rater 2	Consensus	rater 1	rater 2	Consensus	rater 1	rater 2	Consensus	rater 1	rater 2	Consensus	rater 1	rater 2	Consensus	rater 1	rater 2	Consensus	rater 1	rater 2	Consensus	rater 1	rater 2	Consensus	rater 1	rater 2	Consensus	rater 1	rater 2	Consensus	rater 1	rater 2	Consensus
4	Is it clear what the comparator instrument(s) measure(s)?
5	Were the measurement properties of the comparator instrument(s) adequate?
6	Was the statistical method appropriate for the hypotheses to be tested?
7	Were there any other important flaws?
	TOTAL Lowest score of items 4-7
10c. Construct approach: (i.e. hypotheses testing: comparison between subgroups)		rater 1	rater 2	Consensus	rater 1	rater 2	Consensus	rater 1	rater 2	Consensus	rater 1	rater 2	Consensus	rater 1	rater 2	Consensus	rater 1	rater 2	Consensus	rater 1	rater 2	Consensus	rater 1	rater 2	Consensus	rater 1	rater 2	Consensus	rater 1	rater 2	Consensus	rater 1	rater 2	Consensus	rater 1	rater 2	Consensus	rater 1	rater 2	Consensus	rater 1	rater 2	Consensus	rater 1	rater 2	Consensus	rater 1	rater 2	Consensus
8	Was an adequate description provided of important characteristics of the subgroups?
9	Was the statistical method appropriate for the hypotheses to be tested?
10	Were there any other important flaws?
	TOTAL Lowest score of items 8-10
10d. Construct approach: (i.e. hypotheses testing: before and after intervention)		rater 1	rater 2	Consensus	rater 1	rater 2	Consensus	rater 1	rater 2	Consensus	rater 1	rater 2	Consensus	rater 1	rater 2	Consensus	rater 1	rater 2	Consensus	rater 1	rater 2	Consensus	rater 1	rater 2	Consensus	rater 1	rater 2	Consensus	rater 1	rater 2	Consensus	rater 1	rater 2	Consensus	rater 1	rater 2	Consensus	rater 1	rater 2	Consensus	rater 1	rater 2	Consensus	rater 1	rater 2	Consensus	rater 1	rater 2	Consensus
11	Was an adequate description provided of the intervention given?																																														V	V	V
12	Was the statistical method appropriate for the hypotheses to be tested?																																														A	A	A
13	Were there any other important flaws?																																														V	V	V
	TOTAL Lowest score of items 11-13																																														A	A	A
[truncated: 120 more columns]

## Sheet: Criteria other meas prop
Rating the measurement properties of the PROM
Use one Table per PROM
Add additional columns (studies) if necessary
CSI	Pangalila, 2012			Study 2			Study 3			OVERALL
	RATING	RATING	RATING	RATING	RATING	RATING	RATING	RATING	RATING	OVERALL RATING	OVERALL RATING	OVERALL RATING	QUALITY OF EVIDENCE	QUALITY OF EVIDENCE	QUALITY OF EVIDENCE
	+ / - / ?	+ / - / ?	+ / - / ?	+ / - / ?	+ / - / ?	+ / - / ?	+ / - / ?	+ / - / ?	+ / - / ?	+ / - / ?	+ / - / ?	+ / - / ?	High, moderate, low, very low	High, moderate, low, very low	High, moderate, low, very low
	rater 1	rater 2	consensus	rater 1	rater 2	consensus	rater 1	rater 2	consensus	rater 1	rater 2	consensus	rater 1	rater 2	consensus
Structural validity
Internal consistency
Cross-cultural validity
Measurement invariance
Reliability
Measurement error
Criterion validity
Construct validity	-	-	-							-	-	-	Very low	Very low	Very low
Responsiveness
CWBS	Thomas, 2014			Study 2			Study 3			OVERALL
	RATING	RATING	RATING	RATING	RATING	RATING	RATING	RATING	RATING	OVERALL RATING	OVERALL RATING	OVERALL RATING	QUALITY OF EVIDENCE	QUALITY OF EVIDENCE	QUALITY OF EVIDENCE
	+ / - / ?	+ / - / ?	+ / - / ?	+ / - / ?	+ / - / ?	+ / - / ?	+ / - / ?	+ / - / ?	+ / - / ?	+ / - / ?	+ / - / ?	+ / - / ?	High, moderate, low, very low	High, moderate, low, very low	High, moderate, low, very low
	rater 1	rater 2	consensus	rater 1	rater 2	consensus	rater 1	rater 2	consensus	rater 1	rater 2	consensus	rater 1	rater 2	consensus
Structural validity
Internal consistency	+	+	+							+	+	+	Moderate	Moderate	Moderate
Cross-cultural validity
Measurement invariance
Reliability
Measurement error
Criterion validity
Construct validity
Responsiveness
DUKE	Chen, 2007			Chen, 2008			Chen, 2016			OVERALL
	RATING	RATING	RATING	RATING	RATING	RATING	RATING	RATING	RATING	OVERALL RATING	OVERALL RATING	OVERALL RATING	QUALITY OF EVIDENCE	QUALITY OF EVIDENCE	QUALITY OF EVIDENCE
	+ / - / ?	+ / - / ?	+ / - / ?	+ / - / ?	+ / - / ?	+ / - / ?	+ / - / ?	+ / - / ?	+ / - / ?	+ / - / ?	+ / - / ?	+ / - / ?	High, moderate, low, very low	High, moderate, low, very low	High, moderate, low, very low
	rater 1	rater 2	consensus	rater 1	rater 2	consensus	rater 1	rater 2	consensus	rater 1	rater 2	consensus	rater 1	rater 2	consensus
Structural validity
Internal consistency				+	+	+				+	+	+	High	High	High
Cross-cultural validity
Measurement invariance
Reliability
Measurement error
Criterion validity
Construct validity	+	+	+				-	-	-	±	±	±	High	High	High
Responsiveness
EQ-5D-3L	Landfeldt, 2016			Study 2			Study 3			OVERALL
	RATING	RATING	RATING	RATING	RATING	RATING	RATING	RATING	RATING	OVERALL RATING	OVERALL RATING	OVERALL RATING	QUALITY OF EVIDENCE	QUALITY OF EVIDENCE	QUALITY OF EVIDENCE
	+ / - / ?	+ / - / ?	+ / - / ?	+ / - / ?	+ / - / ?	+ / - / ?	+ / - / ?	+ / - / ?	+ / - / ?	+ / - / ?	+ / - / ?	+ / - / ?	High, moderate, low, very low	High, moderate, low, very low	High, moderate, low, very low
	rater 1	rater 2	consensus	rater 1	rater 2	consensus	rater 1	rater 2	consensus	rater 1	rater 2	consensus	rater 1	rater 2	consensus
Structural validity
Internal consistency
Cross-cultural validity
Measurement invariance
Reliability
Measurement error
Criterion validity
Construct validity	-	-	-							-	-	-	Low	Low	Low
Responsiveness
ESS	Nozoe, 2017			Study 2			Study 3			OVERALL
	RATING	RATING	RATING	RATING	RATING	RATING	RATING	RATING	RATING	OVERALL RATING	OVERALL RATING	OVERALL RATING	QUALITY OF EVIDENCE	QUALITY OF EVIDENCE	QUALITY OF EVIDENCE
	+ / - / ?	+ / - / ?	+ / - / ?	+ / - / ?	+ / - / ?	+ / - / ?	+ / - / ?	+ / - / ?	+ / - / ?	+ / - / ?	+ / - / ?	+ / - / ?	High, moderate, low, very low	High, moderate, low, very low	High, moderate, low, very low
	rater 1	rater 2	consensus	rater 1	rater 2	consensus	rater 1	rater 2	consensus	rater 1	rater 2	consensus	rater 1	rater 2	consensus
Structural validity
Internal consistency
Cross-cultural validity
Measurement invariance
Reliability
Measurement error
Criterion validity
Construct validity	-	-	-							-	-	-	Low	Low	Low
Responsiveness
FAPGAR	Chen, 2007			Chen, 2008			Chen, 2016			OVERALL
	RATING	RATING	RATING	RATING	RATING	RATING	RATING	RATING	RATING	OVERALL RATING	OVERALL RATING	OVERALL RATING	QUALITY OF EVIDENCE	QUALITY OF EVIDENCE	QUALITY OF EVIDENCE
	+ / - / ?	+ / - / ?	+ / - / ?	+ / - / ?	+ / - / ?	+ / - / ?	+ / - / ?	+ / - / ?	+ / - / ?	+ / - / ?	+ / - / ?	+ / - / ?	High, moderate, low, very low	High, moderate, low, very low	High, moderate, low, very low
	rater 1	rater 2	consensus	rater 1	rater 2	consensus	rater 1	rater 2	consensus	rater 1	rater 2	consensus	rater 1	rater 2	consensus
Structural validity
Internal consistency				+	+	+				+	+	+	High	High	High
Cross-cultural validity
Measurement invariance
Reliability
Measurement error
Criterion validity
Construct validity	+	+	+				+	+	+	+	+	+	High	High	High
Responsiveness
FPQ	Magliano, 2014			Study 2			Study 3			OVERALL
	RATING	RATING	RATING	RATING	RATING	RATING	RATING	RATING	RATING	OVERALL RATING	OVERALL RATING	OVERALL RATING	QUALITY OF EVIDENCE	QUALITY OF EVIDENCE	QUALITY OF EVIDENCE
	+ / - / ?	+ / - / ?	+ / - / ?	+ / - / ?	+ / - / ?	+ / - / ?	+ / - / ?	+ / - / ?	+ / - / ?	+ / - / ?	+ / - / ?	+ / - / ?	High, moderate, low, very low	High, moderate, low, very low	High, moderate, low, very low
	Jill	Phil	consensus	rater 1	rater 2	consensus	rater 1	rater 2	consensus	rater 1	rater 2	consensus	rater 1	rater 2	consensus
Structural validity
Internal consistency	?	?	?							?	?	?	High	High	High
Cross-cultural validity
Measurement invariance
Reliability
Measurement error
Criterion validity
Construct validity
Responsiveness
HADS Anxiety	Pangalila, 2012			Jackson, 2021			Study 3			OVERALL
	RATING	RATING	RATING	RATING	RATING	RATING	RATING	RATING	RATING	OVERALL RATING	OVERALL RATING	OVERALL RATING	QUALITY OF EVIDENCE	QUALITY OF EVIDENCE	QUALITY OF EVIDENCE
	+ / - / ?	+ / - / ?	+ / - / ?	+ / - / ?	+ / - / ?	+ / - / ?	+ / - / ?	+ / - / ?	+ / - / ?	+ / - / ?	+ / - / ?	+ / - / ?	High, moderate, low, very low	High, moderate, low, very low	High, moderate, low, very low
	rater 1	rater 2	consensus	rater 1	rater 2	consensus	rater 1	rater 2	consensus	rater 1	rater 2	consensus	rater 1	rater 2	consensus
Structural validity
Internal consistency				+	+	+				+	+	+	Moderate	Moderate	Moderate
Cross-cultural validity
Measurement invariance
Reliability
Measurement error
Criterion validity
Construct validity	+	+	+	+	+	+				+	+	+	High	High	High
Responsiveness
HADS Depression	Pangalila, 2012			Jackson, 2021			Study 3			OVERALL
	RATING	RATING	RATING	RATING	RATING	RATING	RATING	RATING	RATING	OVERALL RATING	OVERALL RATING	OVERALL RATING	QUALITY OF EVIDENCE	QUALITY OF EVIDENCE	QUALITY OF EVIDENCE
	+ / - / ?	+ / - / ?	+ / - / ?	+ / - / ?	+ / - / ?	+ / - / ?	+ / - / ?	+ / - / ?	+ / - / ?	+ / - / ?	+ / - / ?	+ / - / ?	High, moderate, low, very low	High, moderate, low, very low	High, moderate, low, very low
	rater 1	rater 2	consensus	rater 1	rater 2	consensus	rater 1	rater 2	consensus	rater 1	rater 2	consensus	rater 1	rater 2	consensus
Structural validity
Internal consistency				+	+	+				+	+	+	Moderate	Moderate	Moderate
Cross-cultural validity
Measurement invariance
Reliability
Measurement error
Criterion validity
Construct validity	+	+	+	+	+	+				+	+	+	High	High	High
Responsiveness
PAS	Peay, 2016			Study 2			Study 3			OVERALL
	RATING	RATING	RATING	RATING	RATING	RATING	RATING	RATING	RATING	OVERALL RATING	OVERALL RATING	OVERALL RATING	QUALITY OF EVIDENCE	QUALITY OF EVIDENCE	QUALITY OF EVIDENCE
	+ / - / ?	+ / - / ?	+ / - / ?	+ / - / ?	+ / - / ?	+ / - / ?	+ / - / ?	+ / - / ?	+ / - / ?	+ / - / ?	+ / - / ?	+ / - / ?	High, moderate, low, very low	High, moderate, low, very low	High, moderate, low, very low
	rater 1	rater 2	consensus	rater 1	rater 2	consensus	rater 1	rater 2	consensus	rater 1	rater 2	consensus	rater 1	rater 2	consensus
Structural validity
Internal consistency	+	+	+							+	+	+	High	High	High
Cross-cultural validity
Measurement invariance
Reliability
Measurement error
Criterion validity
Construct validity	-	-	-							-	-	-	Very low	Very low	Very low
Responsiveness	+	+	+							+	+	+	Moderate	Moderate	Moderate
PedsQL FIM 2.0	Liang, 2019			Study 2			Study 3			OVERALL
	RATING	RATING	RATING	RATING	RATING	RATING	RATING	RATING	RATING	OVERALL RATING	OVERALL RATING	OVERALL RATING	QUALITY OF EVIDENCE	QUALITY OF EVIDENCE	QUALITY OF EVIDENCE
	+ / - / ?	+ / - / ?	+ / - / ?	+ / - / ?	+ / - / ?	+ / - / ?	+ / - / ?	+ / - / ?	+ / - / ?	+ / - / ?	+ / - / ?	+ / - / ?	High, moderate, low, very low	High, moderate, low, very low	High, moderate, low, very low
	rater 1	rater 2	consensus	rater 1	rater 2	consensus	rater 1	rater 2	consensus	rater 1	rater 2	consensus	rater 1	rater 2	consensus
Structural validity
Internal consistency
Cross-cultural validity
Measurement invariance
Reliability
Measurement error
Criterion validity
Construct validity	-	-	-							-	-	-	Very low	Very low	Very low
Responsiveness
PPC	Peay, 2016			Study 2			Study 3			OVERALL
	RATING	RATING	RATING	RATING	RATING	RATING	RATING	RATING	RATING	OVERALL RATING	OVERALL RATING	OVERALL RATING	QUALITY OF EVIDENCE	QUALITY OF EVIDENCE	QUALITY OF EVIDENCE
	+ / - / ?	+ / - / ?	+ / - / ?	+ / - / ?	+ / - / ?	+ / - / ?	+ / - / ?	+ / - / ?	+ / - / ?	+ / - / ?	+ / - / ?	+ / - / ?	High, moderate, low, very low	High, moderate, low, very low	High, moderate, low, very low
	rater 1	rater 2	consensus	rater 1	rater 2	consensus	rater 1	rater 2	consensus	rater 1	rater 2	consensus	rater 1	rater 2	consensus
Structural validity
Internal consistency	+	+	+							+	+	+	High	High	High
Cross-cultural validity
Measurement invariance
Reliability
Measurement error
Criterion validity
Construct validity
Responsiveness	-	-	-							-	-	-	Moderate	Moderate	Moderate
PSQI	Nozoe, 2016			Nozoe, 2017			Study 3			OVERALL
	RATING	RATING	RATING	RATING	RATING	RATING	RATING	RATING	RATING	OVERALL RATING	OVERALL RATING	OVERALL RATING	QUALITY OF EVIDENCE	QUALITY OF EVIDENCE	QUALITY OF EVIDENCE
	+ / - / ?	+ / - / ?	+ / - / ?	+ / - / ?	+ / - / ?	+ / - / ?	+ / - / ?	+ / - / ?	+ / - / ?	+ / - / ?	+ / - / ?	+ / - / ?	High, moderate, low, very low	High, moderate, low, very low	High, moderate, low, very low
	rater 1	rater 2	consensus	rater 1	rater 2	consensus	rater 1	rater 2	consensus	rater 1	rater 2	consensus	rater 1	rater 2	consensus
Structural validity
Internal consistency
Cross-cultural validity
Measurement invariance
Reliability
Measurement error
Criterion validity
Construct validity	+	+	+	-	-	-				±	±	±	Moderate	Moderate	Moderate
Responsiveness
PSS	Jackson, 2021			Study 2			Study 3			OVERALL
	RATING	RATING	RATING	RATING	RATING	RATING	RATING	RATING	RATING	OVERALL RATING	OVERALL RATING	OVERALL RATING	QUALITY OF EVIDENCE	QUALITY OF EVIDENCE	QUALITY OF EVIDENCE
	+ / - / ?	+ / - / ?	+ / - / ?	+ / - / ?	+ / - / ?	+ / - / ?	+ / - / ?	+ / - / ?	+ / - / ?	+ / - / ?	+ / - / ?	+ / - / ?	High, moderate, low, very low	High, moderate, low, very low	High, moderate, low, very low
	rater 1	rater 2	consensus	rater 1	rater 2	consensus	rater 1	rater 2	consensus	rater 1	rater 2	consensus	rater 1	rater 2	consensus
Structural validity
Internal consistency	+	+	+							+	+	+	Moderate	Moderate	Moderate
Cross-cultural validity
Measurement invariance
Reliability
Measurement error
Criterion validity
Construct validity	+	+	+							+	+	+	Low	Low	Low
Responsiveness
QRS	Renwick, 1992			Reid, 2001			Study 3			OVERALL
	RATING	RATING	RATING	RATING	RATING	RATING	RATING	RATING	RATING	OVERALL RATING	OVERALL RATING	OVERALL RATING	QUALITY OF EVIDENCE	QUALITY OF EVIDENCE	QUALITY OF EVIDENCE
	+ / - / ?	+ / - / ?	+ / - / ?	+ / - / ?	+ / - / ?	+ / - / ?	+ / - / ?	+ / - / ?	+ / - / ?	+ / - / ?	+ / - / ?	+ / - / ?	High, moderate, low, very low	High, moderate, low, very low	High, moderate, low, very low
	rater 1	rater 2	consensus	Jill	Phil	consensus	rater 1	rater 2	consensus	rater 1	rater 2	consensus	rater 1	rater 2	consensus
Structural validity
Internal consistency				+	+	+				+	+	+	Low	Low	Low
Cross-cultural validity
Measurement invariance
Reliability
Measurement error
Criterion validity
Construct validity	+	+	+	+	+	+				+	+	+	Moderate	Moderate	Moderate
Responsiveness
SCL-90-R	Thompson, 1992			Study 2			Study 3			OVERALL
	RATING	RATING	RATING	RATING	RATING	RATING	RATING	RATING	RATING	OVERALL RATING	OVERALL RATING	OVERALL RATING	QUALITY OF EVIDENCE	QUALITY OF EVIDENCE	QUALITY OF EVIDENCE
	+ / - / ?	+ / - / ?	+ / - / ?	+ / - / ?	+ / - / ?	+ / - / ?	+ / - / ?	+ / - / ?	+ / - / ?	+ / - / ?	+ / - / ?	+ / - / ?	High, moderate, low, very low	High, moderate, low, very low	High, moderate, low, very low
	rater 1	rater 2	consensus	rater 1	rater 2	consensus	rater 1	rater 2	consensus	rater 1	rater 2	consensus	rater 1	rater 2	consensus
Structural validity
Internal consistency
Cross-cultural validity
Measurement invariance
Reliability
Measurement error
Criterion validity
Construct validity	+	+	+							+	+	+	Very low	Very low	Very low
Responsiveness
SF-12	Landfeldt, 2016			Study 2			Study 3			OVERALL
	RATING	RATING	RATING	RATING	RATING	RATING	RATING	RATING	RATING	OVERALL RATING	OVERALL RATING	OVERALL RATING	QUALITY OF EVIDENCE	QUALITY OF EVIDENCE	QUALITY OF EVIDENCE
	+ / - / ?	+ / - / ?	+ / - / ?	+ / - / ?	+ / - / ?	+ / - / ?	+ / - / ?	+ / - / ?	+ / - / ?	+ / - / ?	+ / - / ?	+ / - / ?	High, moderate, low, very low	High, moderate, low, very low	High, moderate, low, very low
	rater 1	rater 2	consensus	rater 1	rater 2	consensus	rater 1	rater 2	consensus	rater 1	rater 2	consensus	rater 1	rater 2	consensus
Structural validity
Internal consistency
Cross-cultural validity
Measurement invariance
Reliability
Measurement error
Criterion validity
Construct validity	-	-	-							-	-	-	Low	Low	Low
Responsiveness
SF-36 BP/Pain	Jackson, 2021			Lue, 2018			Study 3			OVERALL
	RATING	RATING	RATING	RATING	RATING	RATING	RATING	RATING	RATING	OVERALL RATING	OVERALL RATING	OVERALL RATING	QUALITY OF EVIDENCE	QUALITY OF EVIDENCE	QUALITY OF EVIDENCE
	+ / - / ?	+ / - / ?	+ / - / ?	+ / - / ?	+ / - / ?	+ / - / ?	+ / - / ?	+ / - / ?	+ / - / ?	+ / - / ?	+ / - / ?	+ / - / ?	High, moderate, low, very low	High, moderate, low, very low	High, moderate, low, very low
	rater 1	rater 2	consensus	rater 1	rater 2	consensus	rater 1	rater 2	consensus	rater 1	rater 2	consensus	rater 1	rater 2	consensus
Structural validity
Internal consistency	+	+	+							+	+	+	Moderate	Moderate	Moderate
Cross-cultural validity
Measurement invariance
Reliability
Measurement error
Criterion validity
Construct validity	+	+	+	-	-	-				±	±	±	Low	High	High
Responsiveness
SF-36 E/F/VT	Jackson, 2021			Lue, 2018			Study 3			OVERALL
	RATING	RATING	RATING	RATING	RATING	RATING	RATING	RATING	RATING	OVERALL RATING	OVERALL RATING	OVERALL RATING	QUALITY OF EVIDENCE	QUALITY OF EVIDENCE	QUALITY OF EVIDENCE
	+ / - / ?	+ / - / ?	+ / - / ?	+ / - / ?	+ / - / ?	+ / - / ?	+ / - / ?	+ / - / ?	+ / - / ?	+ / - / ?	+ / - / ?	+ / - / ?	High, moderate, low, very low	High, moderate, low, very low	High, moderate, low, very low
	rater 1	rater 2	consensus	rater 1	rater 2	consensus	rater 1	rater 2	consensus	rater 1	rater 2	consensus	rater 1	rater 2	consensus
Structural validity
Internal consistency	+	+	+							+	+	+	Moderate	Moderate	Moderate
Cross-cultural validity
Measurement invariance
Reliability
Measurement error
Criterion validity
Construct validity	+	+	+	-	-	-				±	±	±	Low	High	High
Responsiveness
SF-36 EW/MH	Jackson, 2021			Lue, 2018			Study 3			OVERALL
	RATING	RATING	RATING	RATING	RATING	RATING	RATING	RATING	RATING	OVERALL RATING	OVERALL RATING	OVERALL RATING	QUALITY OF EVIDENCE	QUALITY OF EVIDENCE	QUALITY OF EVIDENCE
	+ / - / ?	+ / - / ?	+ / - / ?	+ / - / ?	+ / - / ?	+ / - / ?	+ / - / ?	+ / - / ?	+ / - / ?	+ / - / ?	+ / - / ?	+ / - / ?	High, moderate, low, very low	High, moderate, low, very low	High, moderate, low, very low
	rater 1	rater 2	consensus	rater 1	rater 2	consensus	rater 1	rater 2	consensus	rater 1	rater 2	consensus	rater 1	rater 2	consensus
Structural validity
Internal consistency	+	+	+							+	+	+	Moderate	Moderate	Moderate
Cross-cultural validity
Measurement invariance
Reliability
Measurement error
Criterion validity
Construct validity	+	+	+	+	+	+				+	+	+	Low	High	High
Responsiveness
SF-36 GH	Jackson, 2021			Lue, 2018			Study 3			OVERALL
	RATING	RATING	RATING	RATING	RATING	RATING	RATING	RATING	RATING	OVERALL RATING	OVERALL RATING	OVERALL RATING	QUALITY OF EVIDENCE	QUALITY OF EVIDENCE	QUALITY OF EVIDENCE
	+ / - / ?	+ / - / ?	+ / - / ?	+ / - / ?	+ / - / ?	+ / - / ?	+ / - / ?	+ / - / ?	+ / - / ?	+ / - / ?	+ / - / ?	+ / - / ?	High, moderate, low, very low	High, moderate, low, very low	High, moderate, low, very low
	rater 1	rater 2	consensus	rater 1	rater 2	consensus	rater 1	rater 2	consensus	rater 1	rater 2	consensus	rater 1	rater 2	consensus
Structural validity
Internal consistency	+	+	+							+	+	+	Moderate	Moderate	Moderate
Cross-cultural validity
Measurement invariance
Reliability
Measurement error
Criterion validity
Construct validity	+	+	+	+	+	+				+	+	+	Low	High	High
Responsiveness
SF-36 MCS	Lue, 2018			Study 2			Study 3			OVERALL
	RATING	RATING	RATING	RATING	RATING	RATING	RATING	RATING	RATING	OVERALL RATING	OVERALL RATING	OVERALL RATING	QUALITY OF EVIDENCE	QUALITY OF EVIDENCE	QUALITY OF EVIDENCE
	+ / - / ?	+ / - / ?	+ / - / ?	+ / - / ?	+ / - / ?	+ / - / ?	+ / - / ?	+ / - / ?	+ / - / ?	+ / - / ?	+ / - / ?	+ / - / ?	High, moderate, low, very low	High, moderate, low, very low	High, moderate, low, very low
	rater 1	rater 2	consensus	rater 1	rater 2	consensus	rater 1	rater 2	consensus	rater 1	rater 2	consensus	rater 1	rater 2	consensus
Structural validity
Internal consistency
Cross-cultural validity
Measurement invariance
Reliability
Measurement error
Criterion validity
Construct validity	-	-	-							-	-	-	Low	Low	Low
Responsiveness
SF-36 PCS	Lue, 2018			Study 2			Study 3			OVERALL
	RATING	RATING	RATING	RATING	RATING	RATING	RATING	RATING	RATING	OVERALL RATING	OVERALL RATING	OVERALL RATING	QUALITY OF EVIDENCE	QUALITY OF EVIDENCE	QUALITY OF EVIDENCE
	+ / - / ?	+ / - / ?	+ / - / ?	+ / - / ?	+ / - / ?	+ / - / ?	+ / - / ?	+ / - / ?	+ / - / ?	+ / - / ?	+ / - / ?	+ / - / ?	High, moderate, low, very low	High, moderate, low, very low	High, moderate, low, very low
	rater 1	rater 2	consensus	rater 1	rater 2	consensus	rater 1	rater 2	consensus	rater 1	rater 2	consensus	rater 1	rater 2	consensus
Structural validity
Internal consistency
Cross-cultural validity
Measurement invariance
Reliability
Measurement error
Criterion validity
Construct validity	+	+	+							+	+	+	Low	Low	Low
Responsiveness
SF-36 PF	Jackson, 2021			Lue, 2018			Study 3			OVERALL
	RATING	RATING	RATING	RATING	RATING	RATING	RATING	RATING	RATING	OVERALL RATING	OVERALL RATING	OVERALL RATING	QUALITY OF EVIDENCE	QUALITY OF EVIDENCE	QUALITY OF EVIDENCE
	+ / - / ?	+ / - / ?	+ / - / ?	+ / - / ?	+ / - / ?	+ / - / ?	+ / - / ?	+ / - / ?	+ / - / ?	+ / - / ?	+ / - / ?	+ / - / ?	High, moderate, low, very low	High, moderate, low, very low	High, moderate, low, very low
	rater 1	rater 2	consensus	rater 1	rater 2	consensus	rater 1	rater 2	consensus	rater 1	rater 2	consensus	rater 1	rater 2	consensus
Structural validity
Internal consistency	+	+	+							+	+	+	Moderate	Moderate	Moderate
Cross-cultural validity
Measurement invariance
Reliability
Measurement error
Criterion validity
Construct validity	+	+	+	+	+	+				+	+	+	Low	High	High
Responsiveness
SF-36 RE	Jackson, 2021			Lue, 2018			Study 3			OVERALL
	RATING	RATING	RATING	RATING	RATING	RATING	RATING	RATING	RATING	OVERALL RATING	OVERALL RATING	OVERALL RATING	QUALITY OF EVIDENCE	QUALITY OF EVIDENCE	QUALITY OF EVIDENCE
	+ / - / ?	+ / - / ?	+ / - / ?	+ / - / ?	+ / - / ?	+ / - / ?	+ / - / ?	+ / - / ?	+ / - / ?	+ / - / ?	+ / - / ?	+ / - / ?	High, moderate, low, very low	High, moderate, low, very low	High, moderate, low, very low
	rater 1	rater 2	consensus	rater 1	rater 2	consensus	rater 1	rater 2	consensus	rater 1	rater 2	consensus	rater 1	rater 2	consensus
Structural validity
Internal consistency	+	+	+							+	+	+	Moderate	Moderate	Moderate
Cross-cultural validity
Measurement invariance
Reliability
Measurement error
Criterion validity
Construct validity	+	+	+	+	+	+				+	+	+	Low	High	High
Responsiveness
SF-36 RP	Jackson, 2021			Lue, 2018			Study 3			OVERALL
	RATING	RATING	RATING	RATING	RATING	RATING	RATING	RATING	RATING	OVERALL RATING	OVERALL RATING	OVERALL RATING	QUALITY OF EVIDENCE	QUALITY OF EVIDENCE	QUALITY OF EVIDENCE
	+ / - / ?	+ / - / ?	+ / - / ?	+ / - / ?	+ / - / ?	+ / - / ?	+ / - / ?	+ / - / ?	+ / - / ?	+ / - / ?	+ / - / ?	+ / - / ?	High, moderate, low, very low	High, moderate, low, very low	High, moderate, low, very low
	rater 1	rater 2	consensus	rater 1	rater 2	consensus	rater 1	rater 2	consensus	rater 1	rater 2	consensus	rater 1	rater 2	consensus
Structural validity
Internal consistency	+	+	+							+	+	+	Moderate	Moderate	Moderate
Cross-cultural validity
Measurement invariance
Reliability
Measurement error
Criterion validity
Construct validity	+	+	+	+	+	+				+	+	+	Low	High	High
Responsiveness
SF-36 SF	Jackson, 2021			Lue, 2018			Study 3			OVERALL
	RATING	RATING	RATING	RATING	RATING	RATING	RATING	RATING	RATING	OVERALL RATING	OVERALL RATING	OVERALL RATING	QUALITY OF EVIDENCE	QUALITY OF EVIDENCE	QUALITY OF EVIDENCE
	+ / - / ?	+ / - / ?	+ / - / ?	+ / - / ?	+ / - / ?	+ / - / ?	+ / - / ?	+ / - / ?	+ / - / ?	+ / - / ?	+ / - / ?	+ / - / ?	High, moderate, low, very low	High, moderate, low, very low	High, moderate, low, very low
	rater 1	rater 2	consensus	rater 1	rater 2	consensus	rater 1	rater 2	consensus	rater 1	rater 2	consensus	rater 1	rater 2	consensus
Structural validity
Internal consistency	+	+	+							+	+	+	Moderate	Moderate	Moderate
Cross-cultural validity
Measurement invariance
Reliability
Measurement error
Criterion validity
Construct validity	+	+	+	-	-	-				±	±	±	Low	High	High
Responsiveness
SNQ (subscale a)	Magliano, 2014			Study 2			Study 3			OVERALL
	RATING	RATING	RATING	RATING	RATING	RATING	RATING	RATING	RATING	OVERALL RATING	OVERALL RATING	OVERALL RATING	QUALITY OF EVIDENCE	QUALITY OF EVIDENCE	QUALITY OF EVIDENCE
	+ / - / ?	+ / - / ?	+ / - / ?	+ / - / ?	+ / - / ?	+ / - / ?	+ / - / ?	+ / - / ?	+ / - / ?	+ / - / ?	+ / - / ?	+ / - / ?	High, moderate, low, very low	High, moderate, low, very low	High, moderate, low, very low
	rater 1	rater 2	consensus	rater 1	rater 2	consensus	rater 1	rater 2	consensus	rater 1	rater 2	consensus	rater 1	rater 2	consensus
Structural validity
Internal consistency	-	-	-							-	-	-	High	High	High
Cross-cultural validity
Measurement invariance
Reliability
Measurement error
Criterion validity
Construct validity	-	-	-							-	-	-	Very low	Very low	Very low
Responsiveness
STAI (state)	Ozyurt, 2015			Study 2			Study 3			OVERALL
	RATING	RATING	RATING	RATING	RATING	RATING	RATING	RATING	RATING	OVERALL RATING	OVERALL RATING	OVERALL RATING	QUALITY OF EVIDENCE	QUALITY OF EVIDENCE	QUALITY OF EVIDENCE
	+ / - / ?	+ / - / ?	+ / - / ?	+ / - / ?	+ / - / ?	+ / - / ?	+ / - / ?	+ / - / ?	+ / - / ?	+ / - / ?	+ / - / ?	+ / - / ?	High, moderate, low, very low	High, moderate, low, very low	High, moderate, low, very low
	rater 1	rater 2	consensus	rater 1	rater 2	consensus	rater 1	rater 2	consensus	rater 1	rater 2	consensus	rater 1	rater 2	consensus
Structural validity
Internal consistency
Cross-cultural validity
Measurement invariance
Reliability
Measurement error
Criterion validity
Construct validity	-	-	-							-	-	-	Very low	Very low	Very low
Responsiveness
STAI (trait)	Ozyurt, 2015			Study 2			Study 3			OVERALL
	RATING	RATING	RATING	RATING	RATING	RATING	RATING	RATING	RATING	OVERALL RATING	OVERALL RATING	OVERALL RATING	QUALITY OF EVIDENCE	QUALITY OF EVIDENCE	QUALITY OF EVIDENCE
	+ / - / ?	+ / - / ?	+ / - / ?	+ / - / ?	+ / - / ?	+ / - / ?	+ / - / ?	+ / - / ?	+ / - / ?	+ / - / ?	+ / - / ?	+ / - / ?	High, moderate, low, very low	High, moderate, low, very low	High, moderate, low, very low
	rater 1	rater 2	consensus	rater 1	rater 2	consensus	rater 1	rater 2	consensus	rater 1	rater 2	consensus	rater 1	rater 2	consensus
Structural validity
Internal consistency
Cross-cultural validity
Measurement invariance
Reliability
Measurement error
Criterion validity
Construct validity	-	-	-							-	-	-	Very low	Very low	Very low
Responsiveness
SWLS	Renwick, 1992			Study 2			Study 3			OVERALL
	RATING	RATING	RATING	RATING	RATING	RATING	RATING	RATING	RATING	OVERALL RATING	OVERALL RATING	OVERALL RATING	QUALITY OF EVIDENCE	QUALITY OF EVIDENCE	QUALITY OF EVIDENCE
	+ / - / ?	+ / - / ?	+ / - / ?	+ / - / ?	+ / - / ?	+ / - / ?	+ / - / ?	+ / - / ?	+ / - / ?	+ / - / ?	+ / - / ?	+ / - / ?	High, moderate, low, very low	High, moderate, low, very low	High, moderate, low, very low
	rater 1	rater 2	consensus	rater 1	rater 2	consensus	rater 1	rater 2	consensus	rater 1	rater 2	consensus	rater 1	rater 2	consensus
Structural validity
Internal consistency
Cross-cultural validity
Measurement invariance
Reliability
Measurement error
Criterion validity
Construct validity	+	+	+							+	+	+	Very low	Very low	Very low
Responsiveness
WAC	Peay, 2016			Study 2			Study 3			OVERALL
	RATING	RATING	RATING	RATING	RATING	RATING	RATING	RATING	RATING	OVERALL RATING	OVERALL RATING	OVERALL RATING	QUALITY OF EVIDENCE	QUALITY OF EVIDENCE	QUALITY OF EVIDENCE
	+ / - / ?	+ / - / ?	+ / - / ?	+ / - / ?	+ / - / ?	+ / - / ?	+ / - / ?	+ / - / ?	+ / - / ?	+ / - / ?	+ / - / ?	+ / - / ?	High, moderate, low, very low	High, moderate, low, very low	High, moderate, low, very low
	rater 1	rater 2	consensus	rater 1	rater 2	consensus	rater 1	rater 2	consensus	rater 1	rater 2	consensus	rater 1	rater 2	consensus
Structural validity
Internal consistency	+	+	+							+	+	+	High	High	High
Cross-cultural validity
Measurement invariance
Reliability
Measurement error
Criterion validity
Construct validity
Responsiveness	+	+	+							+	+	+	Moderate	Moderate	Moderate
WHOQOL-BREF	Im, 2010			de Moura, 2015			de Oliveira, 2020			OVERALL
	RATING	RATING	RATING	RATING	RATING	RATING	RATING	RATING	RATING	OVERALL RATING	OVERALL RATING	OVERALL RATING	QUALITY OF EVIDENCE	QUALITY OF EVIDENCE	QUALITY OF EVIDENCE
	+ / - / ?	+ / - / ?	+ / - / ?	+ / - / ?	+ / - / ?	+ / - / ?	+ / - / ?	+ / - / ?	+ / - / ?	+ / - / ?	+ / - / ?	+ / - / ?	High, moderate, low, very low	High, moderate, low, very low	High, moderate, low, very low
	rater 1	rater 2	consensus	rater 1	rater 2	consensus	rater 1	rater 2	consensus	rater 1	rater 2	consensus	rater 1	rater 2	consensus
Structural validity
Internal consistency
Cross-cultural validity
Measurement invariance
Reliability
Measurement error
Criterion validity
Construct validity	-	-	-	-	-	-	+	+	+	±	±	±	Moderate	Moderate	Moderate
Responsiveness
ZBI	de Moura, 2015			Landfeldt, 2016			Landfeldt, 2019			Eduardo, 2021			OVERALL
	RATING	RATING	RATING	RATING	RATING	RATING	RATING	RATING	RATING	RATING	RATING	RATING	OVERALL RATING	OVERALL RATING	OVERALL RATING	QUALITY OF EVIDENCE	QUALITY OF EVIDENCE	QUALITY OF EVIDENCE
	+ / - / ?	+ / - / ?	+ / - / ?	+ / - / ?	+ / - / ?	+ / - / ?	+ / - / ?	+ / - / ?	+ / - / ?	+ / - / ?	+ / - / ?	+ / - / ?	+ / - / ?	+ / - / ?	+ / - / ?	High, moderate, low, very low	High, moderate, low, very low	High, moderate, low, very low
	rater 1	rater 2	consensus	rater 1	rater 2	consensus	rater 1	rater 2	consensus	rater 1	rater 2	consensus	rater 1	rater 2	consensus	rater 1	rater 2	consensus
Structural validity							-	-	-				-	-	-	High	High	High
Internal consistency							+	+	+				+	+	+	High	High	High
Cross-cultural validity
Measurement invariance							+	+	+				+	+	+	Very low	Very low	Very low
Reliability
Measurement error
Criterion validity
Construct validity	-	-	-	+	+	+				-	-	-	±	±	±	Low	Low	Low
Responsiveness
ZBI (12 item)	Peay, 2016			Study 2			Study 3			OVERALL
	RATING	RATING	RATING	RATING	RATING	RATING	RATING	RATING	RATING	OVERALL RATING	OVERALL RATING	OVERALL RATING	QUALITY OF EVIDENCE	QUALITY OF EVIDENCE	QUALITY OF EVIDENCE
	+ / - / ?	+ / - / ?	+ / - / ?	+ / - / ?	+ / - / ?	+ / - / ?	+ / - / ?	+ / - / ?	+ / - / ?	+ / - / ?	+ / - / ?	+ / - / ?	High, moderate, low, very low	High, moderate, low, very low	High, moderate, low, very low
	rater 1	rater 2	consensus	rater 1	rater 2	consensus	rater 1	rater 2	consensus	rater 1	rater 2	consensus	rater 1	rater 2	consensus
Structural validity
Internal consistency	+	+	+							+	+	+	High	High	High
Cross-cultural validity
Measurement invariance
Reliability
Measurement error
Criterion validity
Construct validity
Responsiveness	-	-	-							-	-	-	Moderate	Moderate	Moderate
